# Supplementary material for: Past climate changes facilitated homoploid speciation in three mountain spiny fescues (Festuca, Poaceae)
Source: Sci Rep. 2016 Nov 3;6:36283. doi: 10.1038/srep36283 (PMC5093761; doi:10.1038/srep36283)
Supplement: Supplementary Table S1 [file srep36283-s2.xls]

## Sheet: Hoja1
Past climate changes facilitated homoploid speciation in three mountain spiny fescues (Festuca, Poaceae)
Marques I, Draper D, López-Herranz ML, Garnatje T, Segarra-Moragues JG, Catalán P.
Table S1. Information on sampling sites, population sizes and geographic coordinates of populations used for molecular and chromosome number and genome size analyses.
						SSR	SSR	SSR	cpDNA	cpDNA	cpDNA
Area	pop_id	Population	tipo_pop	Latitude	Longitude	FesEsk	FesPic	FesGau	FesEsk	FesPic	FesGau	chromosome number	genome size
Cantabrian	1	Leitariegos1*	F.esk	42.9978	-6.42121	27			3
Cantabrian	2	Somiedo1	F.esk	43.0259	-6.26956	27			3
Cantabrian	3	Pandetrave1	F.esk	43.1085	-4.87629	27			3
Cantabrian	4	Valdeón1	F.esk	43.1399	-4.85672	26			3
Cantabrian	5	Burro1	F.pic	43.1863	-4.9618		5			3		2n=2x=14 (Ortuñez &Fuente 2004) (Vega Huerta ca. Camino/collado del Burro)
Cantabrian	6	Carbanal1+	F.pic	43.2001	-4.95194		2
Cantabrian	7	Cobaltin1	F.pic	43.1935	-4.96011		4			1
Cantabrian	8	Llago1+	F.pic	43.1986	-4.95905		3					2n=2x=14	FE 5,58±0,03
Cantabrian	9	Llastral1	F.pic	43.197	-4.96646		5			1
Cantabrian	10	Mazada1	F.pic	43.2257	-4.98		30			3
Cantabrian	11	Perro1+	F.pic	43.1765	-4.96158		30			3		2n=2x=14	FP 5,79±0,08
Cantabrian	12	Blanca1	F.pic	43.179	-4.84518		5			2		2n=2x=14	FP 5,81±0,13
Cantabrian	13	Boches1	F.pic	43.1934	-4.82898		2
Cantabrian	14	Canalona1	F.pic	43.1807	-4.81509		5			3
Cantabrian	15	Colladinas1+	F.esk	43.1685	-4.858	30			4			2n=2x=14	FE 5,58±0,03
Cantabrian	16	Garmona1	F.pic	43.1845	-4.80366		5			2
Cantabrian	17	Liordes1	F.pic	43.1609	-4.84558		28			3
Cantabrian	18	Liordes2	F.pic	43.1679	-4.85478		29			3
Cantabrian	19	Llambrion1	F.pic	43.1794	-4.85926		5			1		2n=2x=14	FP 5,79±0,08
Cantabrian	20	Mogu1	F.pic	43.189	-4.8049		5			2
Cantabrian	21	Moñetas1	F.pic	43.1918	-4.79979		3
Cantabrian	22	Naranjo1	F.pic	43.2049	-4.81963		5			3		2n=2x=14	FP 5,79±0,08
Cantabrian	23	Oscuro1	F.pic	43.1653	-4.83489		5			3
Cantabrian	24	Rojos1	F.pic	43.1851	-4.82851		10			3
Cantabrian	25	Sedo1	F.pic	43.1658	-4.83876		5					2n=2x=14	FP 5,79±0,08
Cantabrian	26	Sengros1	F.pic	43.1747	-4.8407		5
Cantabrian	27	SinTerre1	F.pic	43.2025	-4.82501		10			5
Cantabrian	28	Veronica1	F.pic	43.1787	-4.83475		5			3
Cantabrian	29	Andara1	F.pic	43.2153	-4.71072		5			3
Cantabrian	30	Escalera1	F.gau	43.2088	-4.69958			23			3	2n=2x=14	FG 5,58±0,03
Cantabrian	31	Jierru1	F.pic	43.1962	-4.73		5			2
Cantabrian	32	Lechugales1	F.pic	43.1927	-4.73269		5			1
Cantabrian	33	Mojon1	F.pic	43.2021	-4.71759		5			1
Cantabrian	34	Samelar1	F.pic	43.2106	-4.69058		3
Cantabrian	35	SanCarlos1	F.pic	43.2061	-4.69749		10			1
Cantabrian	36	Traviesas1+	F.gau	43.2076	-4.71565			15
Cantabrian	37	Vallejucos1+	F.gau	43.2049	-4.72127			15
Betic	38	Sagra1*	F.gau	37.9477	-2.55381			25			6	2n=2x=14 (Ortuñez &Fuente 2004)
Pyrenees	39	Añisclo1	F.gau	42.6192	0.052828			4
Pyrenees	40	Custodia1	F.gau	42.6272	0.011209			15			1	2n=2x=14	FG 5,58±0,07
Pyrenees	41	Custodia2	F.pic + F.gau	42.6306	0.028841		4	12		2	1	2n=2x=14	FP 5,41±0,05; FG 5,58±0,07
Pyrenees	42	Custodia3+	F.esk + F.pic + F.gau	42.6456	0.028127	16	22	4	3	5	1	2n=2x=14	FE 5,82±0,13; FP 5,41±0,05; FG 5,58±0,07
Pyrenees	43	Custodia4	F.gau	42.6586	0.028915			16			1	2n=2x=14	FG 5,58±0,07
Pyrenees	44	ACuta1	F.gau	42.6456	-0.077126			4				2n=2x=14	FG 5,58±0,07
Pyrenees	45	ACuta2	F.esk + F.gau	42.6385	-0.049273	4		7	1		2	2n=2x=14	FE 5,41±0,05; FG 5,58±0,07
Pyrenees	46	ACuta3+	F.esk + F.pic + F.gau	42.6386	-0.062027	8	4	8	2	3	4
Pyrenees	47	ACuta4	F.esk + F.pic + F.gau	42.6313	-0.072144	7	8	8	2	1
Pyrenees	48	ACuta5	F.esk + F.pic + F.gau	42.627	-0.070577	14	16	11	4	6	2	2n=2x=14	FE 5,82±0,13; FP 5,41±0,05; FG 5,58±0,07
Pyrenees	49	ACuta6	F.esk + F.pic + F.gau	42.634	-0.037843	4	2	8
Pyrenees	50	Goriz1	F.esk + F.gau	42.6715	0.006151	9		12	1		2	2n=2x=14 (Ortuñez &Fuente 2004)
Pyrenees	51	Goriz2	F.gau	42.6494	0.000572			11			2	2n=2x=14 (Ortuñez &Fuente 2004)
Pyrenees	52	Goriz3	F.esk + F.pic + F.gau	42.6444	-0.010576	12	5	16	2	2	2	2n=2x=14 (Ortuñez &Fuente 2004)
Pyrenees	53	Goriz4	F.esk + F.gau	42.6647	-0.045922	5		7	1			2n=2x=14 (Ortuñez &Fuente 2004)
Pyrenees	54	Goriz5	F.esk + F.gau	42.6826	-0.053032	4		8				2n=2x=14 (Ortuñez &Fuente 2004)
Pyrenees	55	Goriz6	F.esk + F.pic + F.gau	42.6832	-0.066659	4	4	8			1	2n=2x=14 (Ortuñez &Fuente 2004)
Pyrenees	56	Goriz7	F.gau	42.681	-0.031906			13			5	2n=2x=14 (Ortuñez &Fuente 2004)
Pyrenees	57	Goriz8	F.esk + F.gau	42.6763	-0.024129	7		11	1		2	2n=2x=14 (Ortuñez &Fuente 2004)
Pyrenees	58	LaEstiva1+	F.gau	42.6055	0.031591			12			1
Pyrenees	59	LaEstiva2	F.gau	42.59	0.034644			16
Pyrenees	60	LaEstiva3	F.gau	42.6339	-0.033339			10
Pyrenees	61	Mondicieto1	F.esk + F.gau	42.6251	-0.007558	1		12			1
Pyrenees	62	Mondicieto2	F.pic + F.gau	42.6457	-0.008693		5	8
Pyrenees	63	Sarvisé1	F.gau	42.5789	-0.105211			4
Pyrenees	64	Sarvisé2	F.gau	42.6077	-0.111033			8
Pyrenees	65	Sesa4+	F.esk + F.pic + F.gau	42.6154	0.061075	12	4	11	1		1
Pyrenees	66	Sesa5	F.esk + F.pic + F.gau	42.6084	0.078992	11	4	15	2	2	2
Pyrenees	67	Sesa6	F.gau	42.5858	0.112478			8
Pyrenees	68	Pineta1	F.esk + F.gau	42.6964	0.099076	12		12	3		3
Pyrenees	69	Pineta2	F.esk + F.pic + F.gau	42.6866	0.107652	8	12	8	1	5	1
Pyrenees	70	Pineta3	F.esk + F.gau	42.6843	0.100272	8		12	2		4
Pyrenees	71	Sesa1	F.gau	42.6223	0.146508			11			1	2n=2x=14	FG 5,75±0,14
Pyrenees	72	Sesa2	F.esk + F.pic + F.gau	42.6315	0.117719	12	12	12	1	4	2
Pyrenees	73	Sesa3	F.esk + F.pic + F.gau	42.6371	0.093436	12	8	7	2	2	2
Prepyrenees	74	Nocito1	F.gau	42.3141	-0.291742			13			3	2n=2x=14 (Ortuñez &Fuente 2004)
Pyrenees	75	Boi0+	F.esk	42.5685	0.896407	14			6			2n=2x=14	FG 5,75±0,14
Pyrenees	76	Boi1	F.gau	42.5461	0.842892			11			5
Pyrenees	77	Boi2	F.esk + F.gau	42.5348	0.90872	15		5	4		1	2n=2x=14	FG 5,75±0,14
Pyrenees	78	Boi3	F.esk	42.5565	0.940599	20			2
Pyrenees	79	Boi4	F.esk	42.5787	0.928865	5
Pyrenees	80	Boi5	F.esk	42.4833	0.865819	10			1
Pyrenees	81	Boi6	F.esk	42.4896	0.865849	9			4	2
Pyrenees	82	Boi7	F.pic	42.5019	0.862844		4	0
Pyrenees	83	Espot1	F.esk + F.gau	42.5757	0.990731	5		9	3		5
Pyrenees	84	Maurici1+	F.gau	42.5835	1.01341			5				2n=2x=14	FG 5,76±0,16
Pyrenees	85	Saburo1	F.gau	42.5134	0.995963			5			2	2n=2x=14	FG 5,75±0,27
Pyrenees	86	Saburo2	F.gau	42.5546	1.05252			5			1	2n=2x=14	FG 5,76±0,16
Total						385	358	480	65	86	70
* populations used as pure parental references for the bayesian analyses
+ populatons used for seed germination
