# Supplementary material for: Past climate changes facilitated homoploid speciation in three mountain spiny fescues (Festuca, Poaceae)
Source: Sci Rep. 2016 Nov 3;6:36283. doi: 10.1038/srep36283 (PMC5093761; doi:10.1038/srep36283)
Supplement: Supplementary Table S2 [file srep36283-s3.xls]

## Sheet: pruebaMAC10OSX
100201_sweeps	Pure_E	Pure_G	F1	F2	E_Bx	G_Bx
1	0.12066	0	0.00124	0.85851	0.01894	0.00064
2	0.28599	0	0.00076	0.67358	0.03957	0.0001
3	0.91201	0	0	0.07627	0.01172	0
4	0.85556	0	1e-05	0.1252	0.01923	0
5	0.96748	0	0	0.02477	0.00775	0
6	0.92791	0	0	0.06242	0.00967	0
7	0.9808	0	0	0.01315	0.00605	0
8	0.99678	0	0	0.00153	0.00169	0
9	0.50716	0	4e-05	0.46548	0.02731	1e-05
10	0.96282	0	0	0.03002	0.00717	0
11	0.99289	0	0	0.00384	0.00326	0
12	0.99129	0	0	0.00524	0.00347	0
13	0.45398	0	0.00014	0.47457	0.0713	1e-05
14	0.33037	0	0.00304	0.63244	0.03381	0.00034
15	0.73253	0	3e-05	0.23856	0.02888	0
16	0.85464	0	0	0.11393	0.03143	0
17	0.45954	0	0.00067	0.48875	0.05101	4e-05
18	0.68903	0	9e-05	0.26888	0.042	1e-05
19	0.98477	0	0	0.00964	0.0056	0
20	0.85342	0	3e-05	0.11966	0.02689	0
21	0.89623	0	1e-05	0.09008	0.01368	0
22	0.9878	0	0	0.00827	0.00393	0
23	0.4624	0	2e-05	0.4904	0.04718	0
24	0.04418	0	0.00014	0.94044	0.01507	0.00017
25	0.93666	0	0	0.05031	0.01302	0
26	0.99168	0	0	0.00503	0.00328	0
27	0.85647	0	5e-05	0.12248	0.021	0
28	0.00022	0	0	0.99906	0.00063	9e-05
29	0.76053	0	3e-05	0.18507	0.05436	1e-05
30	0.99683	0	0	0.00144	0.00172	0
31	0.65037	0	7e-05	0.32778	0.02176	2e-05
32	0.92555	0	0	0.061	0.01344	0
33	0.90326	0	0	0.08241	0.01434	0
34	0.5627	0	0	0.39548	0.04182	0
35	0.42017	0	0.0014	0.53352	0.04483	9e-05
36	0.97382	0	0	0.02011	0.00607	0
37	0.16135	0	1e-05	0.81762	0.02102	0
38	0.92129	0	0	0.06117	0.01754	0
39	0.97955	0	0	0.01351	0.00694	0
40	0.63081	0	2e-05	0.34307	0.0261	0
41	0.99757	0	0	0.00107	0.00135	0
42	0.99157	0	0	0.00503	0.0034	0
43	0.99611	0	0	0.00188	0.002	1e-05
44	0.99394	0	0	0.00352	0.00253	0
45	0.59623	0	0.00048	0.34445	0.05882	1e-05
46	0.97272	0	1e-05	0.01851	0.00876	0
47	0.99725	0	0	0.00117	0.00157	1e-05
48	0.24022	0	3e-05	0.74422	0.01551	2e-05
49	0.59916	0	0.0003	0.34088	0.05965	1e-05
50	0.99526	0	0	0.00239	0.00235	0
51	0.96539	0	1e-05	0.02644	0.00817	0
52	0.99764	0	0	0.001	0.00136	0
53	0.99205	0	0	0.00456	0.00338	1e-05
54	0.99717	0	0	0.00113	0.0017	0
55	0.9241	0	0	0.05155	0.02434	1e-05
56	0.99107	0	0	0.00568	0.00325	0
57	0.99621	0	0	0.00176	0.00203	0
58	0.97833	0	0	0.01535	0.00631	0
59	0.98913	0	0	0.00666	0.00421	0
60	0.65805	0	2e-05	0.32063	0.02129	0
61	0.94316	0	2e-05	0.04164	0.01518	0
62	0.99465	0	0	0.00277	0.00258	0
63	0.94	0	0	0.0502	0.0098	0
64	0.99324	0	0	0.00397	0.00278	0
65	0.99565	0	0	0.00228	0.00207	0
66	0.99649	0	0	0.00166	0.00185	0
67	0.99761	0	0	0.00102	0.00137	0
68	0.97679	0	0	0.01704	0.00617	0
69	0.9922	0	0	0.00411	0.00368	0
70	0.99691	0	0	0.00129	0.0018	0
71	0.98254	0	0	0.01051	0.00694	1e-05
72	0.99215	0	0	0.00341	0.00444	0
73	0.99779	0	0	0.00091	0.0013	0
74	0.99738	0	0	0.00118	0.00145	0
75	0.9948	0	0	0.0029	0.0023	0
76	0.99804	0	0	0.00074	0.0012	1e-05
77	0.73209	0	1e-05	0.24947	0.01843	0
78	0.99596	0	0	0.00216	0.00189	0
79	0.96966	0	0	0.01997	0.01037	0
80	0.98714	0	0	0.00849	0.00437	0
81	0.9829	0	0	0.01026	0.00684	0
82	0.98491	0	0	0.01079	0.0043	0
83	0.99319	0	0	0.00374	0.00306	0
84	0.99795	0	0	0.00085	0.00121	0
85	0.9981	0	0	0.00074	0.00116	0
86	0.99589	0	0	0.00197	0.00214	1e-05
87	0.9974	0	0	0.00114	0.00147	0
88	0.99747	0	0	0.00103	0.0015	0
89	0.98812	0	0	0.00787	0.00401	0
90	0.99656	0	0	0.00153	0.00191	1e-05
91	0.85823	0	2e-05	0.12577	0.01598	0
92	0.68469	0	4e-05	0.24614	0.06913	0
93	0.99503	0	0	0.0025	0.00246	0
94	0.98113	0	0	0.01364	0.00523	0
95	0.99577	0	0	0.00208	0.00214	1e-05
96	0.98975	0	0	0.00665	0.0036	0
97	0.99353	0	0	0.00369	0.00278	0
98	0.99772	0	0	0.00089	0.00139	1e-05
99	0.99793	0	0	0.00079	0.00128	0
100	0.93624	0	0	0.04891	0.01484	0
101	0.80913	0	0	0.17159	0.01928	0
102	0.9968	0	0	0.00144	0.00176	0
103	0.98624	0	0	0.00923	0.00452	1e-05
104	0.97467	0	0	0.01688	0.00845	0
105	0.88392	0	0.00018	0.09485	0.02104	0
106	0.34235	0	0.00338	0.6173	0.03673	0.00024
107	0.59688	0	6e-05	0.37426	0.02879	1e-05
108	0.3567	0	1e-05	0.61975	0.02353	1e-05
109	0.95756	0	0	0.02855	0.01388	0
110	0.9643	0	3e-05	0.02413	0.01152	1e-05
111	0.96387	0	0	0.02598	0.01015	0
112	0.5719	0	0.0015	0.3962	0.03028	0.00013
113	0.98779	0	0	0.00773	0.00447	1e-05
114	0.99424	0	0	0.00258	0.00317	0
115	0.99243	0	0	0.00433	0.00324	0
116	0.97578	0	0	0.01599	0.00823	0
117	0.01293	0	0.0259	0.90898	0.05142	0.00077
118	0.27013	0	0.00103	0.66892	0.05985	6e-05
119	0.55534	0	0.00032	0.40059	0.04372	2e-05
120	0.87198	0	3e-05	0.11155	0.01644	0
121	0.998	0	0	0.00083	0.00117	1e-05
122	0.44383	0	0.00047	0.5255	0.03008	0.00011
123	0.99411	0	0	0.00319	0.0027	0
124	0.98595	0	0	0.00975	0.0043	0
125	0.82829	0	3e-05	0.13545	0.03622	0
126	0.99563	0	0	0.00223	0.00213	1e-05
127	0.89427	0	3e-05	0.0786	0.02709	1e-05
128	0.97198	0	0	0.02033	0.00769	0
129	0.87788	0	2e-05	0.10349	0.0186	1e-05
130	0.89529	0	3e-05	0.08109	0.02359	0
131	0.99853	0	0	0.00051	0.00096	0
132	0.32597	0	0.00057	0.63606	0.03731	8e-05
133	0.38879	0	3e-05	0.58731	0.02387	1e-05
134	0.0012	0	0.00331	0.98035	0.01395	0.00119
135	0.98836	0	0	0.00783	0.00381	0
136	0.96876	0	0	0.02408	0.00716	0
137	0.16254	0	0.00268	0.7536	0.08109	9e-05
138	0.97781	0	0	0.01608	0.0061	0
139	0.99921	0	0	0.0002	0.00059	0
140	0.97781	0	0	0.01608	0.0061	0
141	0.68964	0	0.00025	0.28576	0.02432	3e-05
142	0.97826	0	0	0.01379	0.00795	0
143	0.92141	0	5e-05	0.06222	0.01631	1e-05
144	0.95788	0	1e-05	0.03032	0.01179	0
145	0.98812	0	0	0.00769	0.00419	0
146	0.91332	0	0.00018	0.06705	0.01944	1e-05
147	0.64062	0	3e-05	0.33085	0.02849	1e-05
148	0.90407	0	0.00016	0.0736	0.02216	0
149	0.99579	0	0	0.0017	0.00252	0
150	0.98966	0	0	0.00657	0.00376	1e-05
151	0.25541	0	0.00038	0.70844	0.03571	6e-05
152	0.72727	0	0.00032	0.24065	0.03175	1e-05
153	0.96989	0	0	0.01752	0.01259	0
154	0.95353	0	2e-05	0.03242	0.01404	1e-05
155	0.944	0	2e-05	0.03803	0.01794	0
156	0.99101	0	0	0.00481	0.00418	0
157	0.95893	0	1e-05	0.02947	0.01159	0
158	0.90579	0	3e-05	0.0711	0.02308	0
159	0.991	0	0	0.0053	0.00371	0
160	0.98748	0	0	0.00856	0.00395	0
161	0.96276	0	2e-05	0.02718	0.01003	1e-05
162	0.90161	0	1e-05	0.06681	0.03157	0
163	0.85847	0	0.00011	0.11985	0.02157	0
164	0.84205	0	9e-05	0.11233	0.04552	0
165	0.95394	0	3e-05	0.03369	0.01235	0
166	0.85744	0	2e-05	0.12639	0.01616	0
167	0.95257	0	1e-05	0.03566	0.01176	0
168	0.98828	0	0	0.00675	0.00498	0
169	0.98791	0	0	0.00761	0.00449	0
170	0.99489	0	0	0.00229	0.00282	0
171	0.9969	0	0	0.00133	0.00178	0
172	0.93632	0	0	0.04956	0.01412	0
173	0.98986	0	0	0.00607	0.00406	1e-05
174	0.96491	0	0	0.02751	0.00759	0
175	0.99448	0	0	0.00297	0.00255	0
176	0.94837	0	2e-05	0.0353	0.01631	0
177	0.89183	0	5e-05	0.08309	0.02504	0
178	0	0.45187	0	0.45401	0	0.09411
179	0	0.17422	0	0.77903	0	0.04675
180	0	0.27456	1e-05	0.65096	0	0.07448
181	0	0.27464	2e-05	0.64532	0	0.08002
182	0	0.55979	0	0.33203	0	0.10817
183	0	0.42912	0	0.47823	0	0.09265
184	0	0.05083	0	0.92194	0	0.02723
185	0	0.22712	1e-05	0.71844	0	0.05444
186	0	0.39994	0	0.50303	0	0.09703
187	0	0.47797	0	0.41785	0	0.10418
188	0	0.42748	0	0.48073	0	0.09179
189	0	0.31207	0	0.59746	0	0.09047
190	0	0.18168	0	0.76265	0	0.05567
191	0	0.35001	0	0.57256	0	0.07743
192	0	0.18323	0	0.75881	0	0.05796
193	0	0.13564	3e-05	0.81633	1e-05	0.048
194	0	0.05	0	0.89669	0	0.0533
195	0	0.41554	0	0.48772	0	0.09674
196	0	0.11654	5e-05	0.84609	2e-05	0.0373
197	0	0.09581	2e-05	0.85803	0	0.04613
198	0	0.32102	1e-05	0.60474	0	0.07423
199	0	0.04758	2e-05	0.91512	0	0.03728
200	0	0.10331	5e-05	0.85372	1e-05	0.04291
201	0	0.19524	1e-05	0.7525	0	0.05224
202	0	0.00144	0.00021	0.98843	0.00025	0.00966
203	0	0.13447	1e-05	0.81586	0	0.04965
204	0	0.00033	1e-05	0.9976	6e-05	0.00201
205	0	0.07466	0.00015	0.89102	5e-05	0.03412
206	0	0.25011	4e-05	0.66835	0	0.0815
207	0	0.01571	1e-05	0.96807	1e-05	0.0162
208	0	0.07106	0	0.90175	0	0.0272
209	0	0.00134	0.00054	0.98911	0.00038	0.00863
210	0	0.04089	0	0.89748	0	0.06163
211	0	0.05795	7e-05	0.8887	1e-05	0.05328
212	0	0.25124	0	0.68758	0	0.06119
213	0	0.43531	0	0.47094	0	0.09375
214	0	0.15092	0	0.7905	0	0.05858
215	0	0.02951	0.00076	0.93296	0.00011	0.03666
216	0	0.4303	0	0.47779	0	0.09191
217	0	0.21838	1e-05	0.7034	0	0.07821
218	0	0.01743	2e-05	0.96842	2e-05	0.01412
219	0	3e-05	0	0.99929	0.00013	0.00055
220	0	0.07729	3e-05	0.88624	1e-05	0.03644
221	0	0.02575	2e-05	0.95335	2e-05	0.02086
222	0	0.40309	0	0.48799	0	0.10892
223	0	0.42845	0	0.46075	0	0.1108
224	0	0.31078	3e-05	0.60749	0	0.0817
225	0	0.10017	2e-05	0.84928	0	0.05052
226	0	0.25211	0	0.65446	0	0.09343
227	0	0.08018	1e-05	0.86806	0	0.05174
228	0	0.43786	0	0.44659	0	0.11555
229	0	0.16696	0	0.77297	0	0.06007
230	0	0.13207	4e-05	0.817	1e-05	0.05088
231	0.00082	8e-05	0.00138	0.98745	0.00873	0.00155
232	0	0.12136	0	0.81035	0	0.06829
233	2e-05	0.00407	0.0018	0.98193	0.00155	0.01063
234	0	0.23984	0	0.69006	0	0.07011
235	0	0.20105	1e-05	0.72796	0	0.07098
236	0	0.16809	2e-05	0.75445	0	0.07744
237	0	0.14013	0.00018	0.78729	2e-05	0.07239
238	0	0.02287	0.0018	0.93119	0.00012	0.04403
239	0	0.01364	0.00049	0.96259	0.00017	0.02312
240	0	0.25921	0	0.67988	0	0.06091
241	0	0.0154	0.00116	0.96344	0.00045	0.01956
242	0	0.0405	0.00031	0.9046	2e-05	0.05458
243	0	0.15182	5e-05	0.77906	0	0.06907
244	0	0.18301	6e-05	0.73968	0	0.07725
245	0	0.04861	0.00011	0.90041	1e-05	0.05086
246	0	0.04133	0	0.92848	0	0.03018
247	0	0.05308	0.00063	0.89381	5e-05	0.05243
248	0	0.09299	4e-05	0.86458	1e-05	0.04238
249	0	0.21491	2e-05	0.71009	0	0.07498
250	0	0.17248	3e-05	0.74941	0	0.07808
251	0	0.15722	0	0.77545	0	0.06734
252	0	0.10567	0	0.85989	0	0.03443
253	0.01371	0.00191	0.00186	0.9711	0.00528	0.00614
254	0	0.45102	0	0.45118	0	0.09781
255	0	0.02319	0.00281	0.9445	0.00048	0.02902
256	0	0.15333	5e-05	0.78193	0	0.06469
257	0	0.0149	0.00021	0.96096	5e-05	0.02387
258	0	0.16745	2e-05	0.77846	0	0.05406
259	0	0.00596	4e-05	0.96341	1e-05	0.03058
260	0	0.2537	0	0.68791	0	0.05838
261	0	0.00295	0	0.9906	0	0.00644
262	0	0.26483	1e-05	0.66007	0	0.07508
263	0	0.00214	0.0001	0.98554	8e-05	0.01214
264	0	0.18638	0.00021	0.75983	3e-05	0.05355
265	0	0.07274	0.00015	0.88888	3e-05	0.0382
266	0	0.13985	3e-05	0.81267	1e-05	0.04744
267	0	0.45577	0	0.44313	0	0.10109
268	0	0.08811	0	0.86471	0	0.04718
269	0	0.44821	0	0.45883	0	0.09296
270	0	0.39747	0	0.51944	0	0.0831
271	0	0.10404	0	0.84477	0	0.05118
272	0	0.06454	0	0.89621	0	0.03925
273	0	0.22058	0	0.6923	0	0.08712
274	0	0.32551	0	0.59975	0	0.07474
275	0	0.04348	2e-05	0.93116	1e-05	0.02533
276	0	0.299	1e-05	0.60715	0	0.09384
277	0	0.19909	0	0.73613	0	0.06478
278	0	0.36401	0	0.55126	0	0.08473
279	0	0.20762	4e-05	0.72203	0	0.0703
280	0	0.55675	0	0.33129	0	0.11196
281	0	0.00674	0.00039	0.96662	0.00013	0.02612
282	0	0.08919	8e-05	0.85429	1e-05	0.05642
283	0	0.34752	0	0.56698	0	0.08549
284	0	0.08394	1e-05	0.88202	0	0.03402
285	0	0.05234	0	0.91092	0	0.03674
286	0	0.09882	0	0.86858	0	0.03259
287	0	0.17397	0	0.76322	0	0.06281
288	0	0.34924	9e-05	0.56348	0	0.08718
289	0	0.23424	0.0003	0.69622	2e-05	0.06922
290	0.00518	0	0.0077	0.95742	0.02896	0.00075
291	0	0.03688	0.00023	0.92983	7e-05	0.03299
292	0	0.00958	1e-05	0.97596	2e-05	0.01443
293	0	0.19224	0	0.75145	0	0.0563
294	0	0.01804	0.00063	0.93524	5e-05	0.04603
295	0	0.05007	6e-05	0.91139	1e-05	0.03846
296	0	0.35358	0	0.55851	0	0.08791
297	0	8e-05	2e-05	0.99679	4e-05	0.00308
298	0.00026	0	0.00106	0.99111	0.00669	0.00088
299	1e-05	0.00093	0.00094	0.98757	0.00104	0.00951
300	0	0.02967	0	0.91812	0	0.0522
301	0	0.36624	0	0.52181	0	0.11195
302	0	0.29875	0	0.62886	0	0.07239
303	0	0.15352	0	0.8007	0	0.04577
304	0	0.254	3e-05	0.66909	0	0.07688
305	0	0.22322	1e-05	0.72043	0	0.05634
306	0	0.21861	1e-05	0.6965	0	0.08487
307	0	0.03248	1e-05	0.93061	0	0.0369
308	0	0.32067	0	0.57749	0	0.10184
309	0	0.11246	0	0.79371	0	0.09382
310	0	0.21714	1e-05	0.72979	0	0.05305
311	0	0.05456	1e-05	0.92155	1e-05	0.02386
312	0	0.06097	0.0001	0.9087	5e-05	0.03018
313	0	0.27485	0	0.65579	0	0.06936
314	0	0.56536	0	0.32053	0	0.11411
315	0	0.67757	0	0.20162	0	0.12081
316	0	0.48498	0	0.36423	0	0.15079
317	0	0.00249	0.00012	0.98419	7e-05	0.01313
318	0	0.33979	0	0.54809	0	0.11211
319	0	0.34965	0	0.53636	0	0.11399
320	0	0.35776	0	0.52654	0	0.11569
321	0	0.18308	1e-05	0.70907	0	0.10783
322	0	0.09472	7e-05	0.86143	1e-05	0.04376
323	0.00014	0.0051	0.00033	0.98521	0.00077	0.00845
324	0	0.0498	0.00055	0.92287	0.00026	0.02651
325	0	0.03495	5e-05	0.93245	1e-05	0.03253
326	0	0.10156	1e-05	0.82096	1e-05	0.07747
327	0	0.13581	0	0.82087	0	0.04332
328	0	0.26799	0	0.66172	0	0.07029
329	0	0.34913	0	0.57117	0	0.0797
330	0	0.23507	1e-05	0.68284	0	0.08208
331	0	0.36774	0	0.52788	0	0.10438
332	0	0.05916	0.00019	0.89548	2e-05	0.04514
333	0	0.31009	0	0.5961	0	0.09381
334	0	0.06643	3e-05	0.89102	0	0.04252
335	0	0.03395	3e-05	0.93231	2e-05	0.03371
336	0	0.3758	0	0.53638	0	0.08781
337	0	0.23874	2e-05	0.68229	0	0.07894
338	0	0.0568	0	0.88765	0	0.05554
339	0	0.40794	0	0.4895	0	0.10255
340	0	0.56979	0	0.31586	0	0.11435
341	0	0.5155	0	0.37788	0	0.10662
342	0	0.22769	1e-05	0.71707	0	0.05523
343	0	0.04094	0.0001	0.92769	2e-05	0.03124
344	0	0.21621	1e-05	0.70711	0	0.07667
345	0	0.43958	1e-05	0.46671	0	0.0937
346	0	0.1568	4e-05	0.7896	1e-05	0.05356
347	0	0.46588	0	0.42744	0	0.10669
348	0	0.44086	0	0.46729	0	0.09185
349	0	0.33147	3e-05	0.5652	0	0.10331
350	0	0.18173	4e-05	0.71032	0	0.10791
351	0	0.00985	4e-05	0.97793	4e-05	0.01213
352	0	0.34346	2e-05	0.57736	0	0.07916
353	0	0.07168	4e-05	0.88865	1e-05	0.03961
354	0	0.10123	4e-05	0.8469	0	0.05183
355	0	0.11577	6e-05	0.84384	2e-05	0.04031
356	0	0.08271	4e-05	0.86865	1e-05	0.04859
357	0	0.02066	0.00037	0.9524	0.0001	0.02647
358	0	0.39811	2e-05	0.50724	0	0.09463
359	0	0.5412	0	0.35497	0	0.10384
360	0	0.56589	0	0.3166	0	0.11751
361	0	0.44851	0	0.4513	1e-05	0.10018
362	0	0.16752	9e-05	0.77096	1e-05	0.06142
363	0	0.04988	0	0.89278	0	0.05733
364	0	0.38452	1e-05	0.53327	0	0.0822
365	0	0.12225	0	0.78328	0	0.09446
366	0	0.41199	0	0.48128	0	0.10673
367	0	0.32785	1e-05	0.59615	0	0.07598
368	0	0.47271	1e-05	0.42109	0	0.1062
369	0	0.22355	1e-05	0.70912	0	0.06732
370	0	0.33418	1e-05	0.5722	0	0.09361
371	0	0.36559	0	0.54907	0	0.08534
372	0	0.34226	1e-05	0.57099	0	0.08674
373	0	0.21775	1e-05	0.7202	0	0.06204
374	0	0.04274	0.00065	0.92005	0.00011	0.03645
375	0	0.03917	0	0.9389	0	0.02193
376	0	0.40246	0	0.51415	0	0.08339
377	0	0.32794	1e-05	0.57841	0	0.09364
378	0	0.15995	5e-05	0.76653	0	0.07347
379	0	0.38023	0	0.5215	0	0.09827
380	0	0.36614	1e-05	0.55272	0	0.08113
381	0	0.5845	0	0.30216	0	0.11334
382	0	0.29481	8e-05	0.61746	0	0.08765
383	0	0.11866	1e-05	0.83057	1e-05	0.05076
384	0	0.50775	0	0.39435	0	0.09791
385	0	0.44928	2e-05	0.45265	0	0.09806
386	0	0.23217	0.00056	0.67867	2e-05	0.08858
387	2e-05	0.0724	0.00159	0.88706	0.00043	0.0385
388	0	0.07595	0.00044	0.88873	0.00016	0.03472
389	0	0.24668	4e-05	0.6842	0	0.06909
390	0	0.41399	0	0.49529	0	0.09072
391	0	0.44704	0	0.45178	0	0.10118
392	0	0.32826	0	0.57878	0	0.09295
393	0	0.3395	0	0.55923	0	0.10128
394	0	0.11344	0	0.83651	0	0.05004
395	0	0.106	0	0.80464	0	0.08936
396	0	0.45207	0	0.43099	0	0.11694
397	0	0.59246	0	0.29013	0	0.11741
398	0	0.09735	1e-05	0.84958	0	0.05306
399	0	0.25673	0	0.67468	0	0.06859
400	0	0.07222	0	0.88021	0	0.04756
401	0	0.126	0.00024	0.81185	2e-05	0.06189
402	0	0.01366	1e-05	0.95033	0	0.036
403	0	0.02501	0.00215	0.94202	0.00042	0.03039
404	0	0.05435	2e-05	0.92216	2e-05	0.02345
405	0	0.10643	1e-05	0.83925	0	0.05431
406	0	0.37977	2e-05	0.52479	0	0.09543
407	0	0.41888	1e-05	0.4937	0	0.08741
408	0	0.13832	0.00036	0.78773	2e-05	0.07357
409	0	0.48713	0	0.41599	0	0.09688
410	0	0.18803	0	0.76022	0	0.05174
411	0	0.07477	0	0.86361	0	0.06162
412	0	0.47147	0	0.41793	0	0.11059
413	0	0.40438	0	0.51349	0	0.08214
414	0	0.2552	0	0.63619	0	0.1086
415	0	0.02883	0.00444	0.9275	0.00064	0.03859
416	0	0.45585	0	0.44196	0	0.10219
417	0	0.33626	0	0.56133	0	0.10241
418	0	0.40369	0	0.50793	0	0.08837
419	0	0.49426	0	0.4037	0	0.10204
420	0	0.41491	0	0.48426	0	0.10083
421	0	0.41709	0	0.48661	0	0.09629
422	0	0.39261	0	0.5065	0	0.10089
423	0	0.09934	5e-05	0.85796	1e-05	0.04264
424	0	0.23167	0	0.69882	0	0.06951
425	0	0.02924	1e-05	0.94849	1e-05	0.02225
426	0	0.12389	9e-05	0.8358	3e-05	0.0402
427	0	0.30563	0	0.60269	0	0.09168
428	0	0.00035	0.00013	0.99002	6e-05	0.00944
429	0	0.11018	8e-05	0.82377	0	0.06595
430	0	0.02535	0.00105	0.93631	0.00013	0.03716
431	0	0.00536	0.00047	0.98078	0.00019	0.01321
432	0	0.00201	0.00051	0.97585	9e-05	0.02154
433	0	0.00044	0.00128	0.99138	0.00179	0.0051
434	0	0.04828	0.00502	0.89898	0.00035	0.04737
435	0	0.12257	3e-05	0.81454	0	0.06286
436	0	0.35254	1e-05	0.57009	0	0.07736
437	0	0.34713	1e-05	0.57505	0	0.07781
438	0	0.08028	0	0.78177	0	0.13795
439	0	0.17581	2e-05	0.75737	0	0.0668
440	0	0.09033	2e-05	0.84052	0	0.06912
441	0	0.14097	3e-05	0.7835	0	0.0755
442	0	0.19737	0	0.73288	1e-05	0.06974
443	0	0.22578	4e-05	0.68406	0	0.09012
444	0	0.11188	3e-05	0.82844	0	0.05964
445	0	0.07473	3e-05	0.87149	0	0.05375
446	0	0.1253	7e-05	0.80785	0	0.06677
447	0	0.27755	0	0.65284	1e-05	0.06961
448	0	0.02768	0.00013	0.92852	1e-05	0.04365
449	0	0.03466	0.0021	0.90764	0.00011	0.05549
450	0	0.12344	1e-05	0.81973	0	0.05681
451	0	0.15343	0	0.8042	0	0.04236
452	0	0.14245	0	0.76787	0	0.08968
453	0	0.08104	0.00151	0.86556	0.00016	0.05173
454	0	0.12109	0	0.82433	0	0.05458
455	0	0.23362	3e-05	0.67815	0	0.0882
456	0	0.1713	8e-05	0.75433	0	0.07429
457	0	0.13572	3e-05	0.78776	0	0.07648
458	0	0.01024	0	0.9608	0	0.02896
459	0	0.15451	0	0.75703	0	0.08846
460	0	0.41182	0	0.49266	0	0.09552
461	0	0.00086	0.01427	0.96601	0.00216	0.01671
462	0	0.13301	0.00035	0.77977	1e-05	0.08686
463	0	0.07835	0.00036	0.87598	5e-05	0.04525
464	0	0.07765	1e-05	0.86036	0	0.06199
465	0	0.0187	0.00164	0.94126	0.00013	0.03827
466	0	0.2676	0	0.64957	0	0.08282
467	0	0.40885	0	0.48299	0	0.10817
468	0	0.0043	0.00014	0.98458	0.00013	0.01086
469	0	0.3719	0	0.53566	0	0.09244
470	0	0.28339	1e-05	0.62103	0	0.09557
471	1e-05	0.00368	0.00074	0.98209	0.00046	0.01302
472	0	0.01447	6e-05	0.96144	1e-05	0.02401
473	0	0.00185	0.00081	0.98474	0.00051	0.01208
474	0	0.2081	1e-05	0.73054	0	0.06134
475	0	0.13568	1e-05	0.803	0	0.06131
476	0	0.15079	0	0.79199	0	0.05722
477	0	0.36678	0	0.55793	0	0.07529
478	0	0.16121	0	0.78583	0	0.05296
479	0	0.07253	3e-05	0.88444	1e-05	0.043
480	0	0.27127	1e-05	0.63089	0	0.09784
481	0	0.39697	0	0.51561	0	0.08742
482	0	0.18819	3e-05	0.75868	1e-05	0.0531
483	0	0.14261	2e-05	0.8091	1e-05	0.04826
484	0	0.02651	0.00035	0.92067	2e-05	0.05245
485	0	0.07127	0	0.88709	0	0.04164
486	0	0.00057	0.00208	0.9743	0.00022	0.02282
487	0	0.04593	5e-05	0.92101	1e-05	0.03301
488	0	0.29462	1e-05	0.63389	0	0.07149
489	0	0.29143	0	0.63858	0	0.07
490	0	0.29461	0	0.6251	0	0.08029
491	0	0.37388	0	0.54094	0	0.08517
492	0	0.27599	5e-05	0.64387	0	0.08009
493	0	0.20547	1e-05	0.73264	0	0.06188
494	0	0.06677	7e-05	0.89151	2e-05	0.04162
495	0	0.13264	1e-05	0.82807	1e-05	0.03927
496	0	0.30005	0	0.63415	0	0.06579
497	0	0.15952	0.00021	0.77339	1e-05	0.06686
498	0	0.24577	6e-05	0.69539	1e-05	0.05877
499	0	0.34077	0	0.58562	0	0.07361
500	0	0.12002	0	0.84012	1e-05	0.03985
501	0	0.23258	0.00055	0.69637	3e-05	0.07047
502	0	0.00091	0.01995	0.95793	0.00316	0.01804
503	0	0.1401	0.00044	0.80641	6e-05	0.053
504	0	0.17723	2e-05	0.73997	0	0.08278
505	0	0.02114	0.00045	0.92073	1e-05	0.05767
506	0	0.0061	0.00161	0.97767	0.00086	0.01377
507	0	0.01374	3e-05	0.94015	0	0.04608
508	0	0.00057	0.00099	0.98726	0.00035	0.01084
509	0	0.01567	0.00097	0.95651	0.00023	0.02662
510	0	0.15062	0.00124	0.79104	0.00012	0.05697
511	0	0.01059	0.00021	0.97573	0.00017	0.0133
512	0	0.10919	0.00073	0.84947	0.00019	0.04042
513	0.00017	0.00611	0.00578	0.97013	0.00263	0.01519
514	0	0.00708	0.00026	0.9767	0.00014	0.01583
515	1e-05	0.02829	0.00365	0.93683	0.00068	0.03054
516	3e-05	0.02643	0.00147	0.95012	0.00078	0.02116
517	0	0.17826	3e-05	0.76573	0	0.05598
518	0.00014	0.00026	0.00212	0.98958	0.00319	0.0047
519	3e-05	0.00102	0.0004	0.99327	0.0018	0.00349
520	0.00052	0.00127	0.00228	0.98598	0.00397	0.00599
521	0	0.01227	0.0051	0.95202	0.00084	0.02977
522	0	0.25098	0.00096	0.67949	7e-05	0.0685
523	0	0.18994	0.0004	0.74765	3e-05	0.06198
524	0	0.29329	1e-05	0.63384	0	0.07286
525	0	0.08757	0.00056	0.84959	4e-05	0.06223
526	0	0.08713	0.00032	0.85394	2e-05	0.05859
527	0	0.28716	0	0.64754	0	0.0653
528	0	0.47413	0	0.41818	0	0.10769
529	0	0.15924	0	0.78124	0	0.05952
530	0	0.14478	2e-05	0.78248	0	0.07272
531	0	0.20804	1e-05	0.70539	0	0.08656
532	0	0.1188	0.00015	0.84302	5e-05	0.03797
533	0	0.18799	2e-05	0.7476	0	0.06439
534	0	0.01449	9e-05	0.96257	3e-05	0.02282
535	0	0.20681	1e-05	0.70332	0	0.08986
536	0	0.10491	0	0.84449	0	0.0506
537	0	0.49299	0	0.40433	0	0.10268
538	0	0.39204	0	0.51116	0	0.0968
539	0	0.01248	0	0.9722	1e-05	0.01531
540	0	0.31338	3e-05	0.59941	0	0.08718
541	0	0.15202	6e-05	0.78855	1e-05	0.05936
542	0	0.22568	0	0.71225	0	0.06207
543	0	0.07282	0	0.89078	0	0.03639
544	0	0.10381	2e-05	0.84269	0	0.05348
545	0	0.27932	0	0.64279	0	0.07789
546	0	0.0029	4e-05	0.98068	1e-05	0.01637
547	0.00611	0	0.00209	0.95989	0.03162	0.0003
548	0	0.00093	8e-05	0.99341	0.00013	0.00545
549	0.00045	1e-05	0.00066	0.99119	0.0068	0.0009
550	0.00523	0	0.00162	0.94378	0.04917	0.0002
551	7e-05	1e-05	0.00018	0.99731	0.00115	0.00128
552	0.35403	0	0.00089	0.60946	0.03552	0.0001
553	6e-05	1e-05	0.00166	0.9893	0.00789	0.00108
554	2e-05	0	0.00068	0.99481	0.00359	0.00089
555	0.09967	0	0.00044	0.88016	0.01945	0.00028
556	1e-05	2e-05	0.01689	0.97149	0.00492	0.00668
557	0.00399	0	0.00122	0.97939	0.01494	0.00045
558	0	8e-05	0.00016	0.99565	0.00034	0.00377
559	0	0.01184	0.0002	0.96213	5e-05	0.02578
560	0.00013	0	0.00045	0.99365	0.00537	0.0004
561	0	2e-05	0.00307	0.99068	0.00334	0.00289
562	0.00011	2e-05	0.02358	0.95815	0.01382	0.00432
563	0.00403	0	0.00572	0.95666	0.03278	0.0008
564	1e-05	0.00132	0.00038	0.99134	0.00075	0.0062
565	0	0	2e-05	0.99921	0.00032	0.00045
566	0.00998	0	0.00253	0.95336	0.03365	0.00047
567	0	0.00252	6e-05	0.98908	7e-05	0.00827
568	0.00225	0.00011	0.00013	0.99345	0.00189	0.00216
569	0.00216	0.00011	0.00014	0.9935	0.00187	0.00223
570	0.00082	0	8e-05	0.9908	0.00823	8e-05
571	0.01363	0	3e-05	0.98372	0.00204	0.00057
572	2e-05	2e-05	0.0002	0.99709	0.00075	0.00192
573	0.21324	0	0.00033	0.76398	0.02227	0.00017
574	0.33135	0	0.00102	0.62427	0.04325	0.00011
575	0.03501	0	0.00048	0.88256	0.08193	2e-05
576	0	0.00153	2e-05	0.99365	8e-05	0.00472
577	0.16277	0	0.0001	0.80404	0.03306	3e-05
578	0.85813	0	3e-05	0.11498	0.02685	0
579	0	2e-05	1e-05	0.9986	6e-05	0.00131
580	0.00433	0	0.01992	0.93713	0.03729	0.00133
581	0.97236	0	0	0.02022	0.00741	0
582	0.2782	0	0.00087	0.69927	0.02131	0.00035
583	0.00077	0	4e-05	0.99799	0.001	0.0002
584	0.03464	0	0.00105	0.93954	0.02454	0.00022
585	0.99405	0	0	0.00334	0.00261	0
586	1e-05	1e-05	0.00296	0.98976	0.00582	0.00144
587	0.00219	1e-05	0.00301	0.98066	0.01274	0.00139
588	0	0.00171	0.00368	0.98061	0.00132	0.01267
589	0	0.00211	0.00035	0.97902	0.00014	0.01838
590	0.00041	0	0.00067	0.98523	0.01323	0.00045
591	0.01098	0.00048	0.00311	0.97149	0.00995	0.00398
592	0.00208	5e-05	0.00152	0.98548	0.00943	0.00144
593	3e-05	0.00229	0.00036	0.98941	0.00069	0.00721
594	3e-05	0.00229	0.00036	0.98941	0.00069	0.00721
595	0.00053	6e-05	5e-05	0.9969	0.00075	0.00171
596	1e-05	0.00071	0.00343	0.98597	0.00208	0.00781
597	0.00082	0	0.0108	0.97494	0.01013	0.0033
598	0.29865	0	0.00031	0.64525	0.05577	3e-05
599	0.00013	0.00015	3e-05	0.99767	0.00021	0.00182
600	0.94678	0	0	0.03579	0.01743	0
601	0.99539	0	0	0.00216	0.00245	0
602	0.97734	0	0	0.01562	0.00704	0
603	0.99254	0	0	0.0037	0.00375	0
604	0.99408	0	0	0.00326	0.00266	0
605	0.99868	0	0	0.00041	0.00091	0
606	0.03464	0	0.00873	0.91361	0.04243	0.0006
607	0.40818	0	0.0003	0.54615	0.04533	4e-05
608	0	3e-05	0.00055	0.99619	0.00146	0.00177
609	7e-05	1e-05	0.00075	0.99176	0.00682	0.0006
610	6e-05	0	0.00012	0.99635	0.00322	0.00026
611	0.33741	0	4e-05	0.64624	0.01629	3e-05
612	0	0.09284	0	0.87518	0	0.03197
613	0	0.00116	0.00024	0.99077	0.00025	0.00759
614	0.05002	1e-05	0.00125	0.92423	0.02392	0.00057
615	0.49349	0	0.00014	0.48815	0.01813	8e-05
616	0.16443	0	1e-05	0.75621	0.07934	1e-05
617	0.47802	0	0.00015	0.50373	0.01801	9e-05
618	0.4803	0	1e-05	0.50981	0.00987	1e-05
619	0.09709	0	0.00018	0.88562	0.01699	0.00012
620	0	1e-05	1e-05	0.99621	4e-05	0.00373
621	0.95555	0	2e-05	0.02877	0.01565	0
622	0.9251	0	0	0.06439	0.0105	0
623	0.46007	0	0.00044	0.50627	0.03317	5e-05
624	0.57317	0	0.00015	0.40017	0.02648	3e-05
625	0.96058	0	0	0.03195	0.00746	0
626	0	0.00149	2e-05	0.98341	1e-05	0.01507
627	0	0.00076	0.00687	0.97097	0.00094	0.02045
628	0	0.00042	0.00464	0.98421	0.00169	0.00904
629	0	0.00029	0.0074	0.98173	0.00291	0.00768
630	0.58955	0	0.00025	0.38612	0.02402	5e-05
631	0	8e-05	0.01374	0.97299	0.00308	0.01011
632	0.0003	1e-05	0.00205	0.99051	0.00548	0.00165
633	0	8e-05	0.01374	0.97299	0.00308	0.01011
634	0.00524	0	0.00053	0.9842	0.00977	0.00026
635	0.02082	0	0.00017	0.96524	0.01368	9e-05
636	4e-05	0	0.00062	0.99214	0.00685	0.00035
637	0.00077	0	0.00269	0.98874	0.00619	0.00161

## Sheet: 1104PC
Past climate changes facilitated homoploid speciation in three mountain spiny fescues (Festuca, Poaceae)
Marques I, Draper D, López-Herranz ML, Garnatje T, Segarra-Moragues JG, Catalán P.
Table S2. Assignation of the 1213 individuals to the different genetic clusters obtained in STRUCTURE when run
at K=2 and to the different genetic groups analyzed in NEWHYBRIDS.
Species	pop_id	tipo_pop	id	STRUCTURE	NEWHYBRIDS
eskia	1	F.esk	FE0351	eskia	eskia	F1	94
eskia	1	F.esk	FE0352	eskia	eskia	F2	28
eskia	1	F.esk	FE0353	eskia	eskia	F3	32
eskia	1	F.esk	FE0354	eskia	eskia	F4	20
eskia	1	F.esk	FE0355	eskia	eskia	F5	32
eskia	1	F.esk	FE0356	eskia	eskia	F6	31
eskia	1	F.esk	FE0357	eskia	eskia	F7	20
eskia	1	F.esk	FE0358	eskia	eskia	F8	49
eskia	1	F.esk	FE0359	eskia	eskia	F9	9
eskia	1	F.esk	FE0360	eskia	eskia	F10	43
eskia	1	F.esk	FE0361	eskia	eskia
eskia	1	F.esk	FE0362	eskia	eskia
eskia	1	F.esk	FE0363	eskia	eskia
eskia	1	F.esk	FE0364	eskia	eskia
eskia	1	F.esk	FE0365	eskia	eskia
eskia	1	F.esk	FE0366	eskia	eskia
eskia	1	F.esk	FE0367	eskia	eskia
eskia	1	F.esk	FE0368	eskia	eskia
eskia	1	F.esk	FE0369	eskia	eskia
eskia	1	F.esk	FE0370	eskia	eskia
eskia	1	F.esk	FE0371	eskia	eskia
eskia	1	F.esk	FE0372	eskia	eskia
eskia	1	F.esk	FE0373	eskia	eskia
eskia	1	F.esk	FE0374	eskia	eskia
eskia	1	F.esk	FE0375	eskia	eskia
eskia	1	F.esk	FE0376	eskia	eskia
eskia	1	F.esk	FE0377	eskia	eskia
eskia	2	F.esk	FE0381	eskia	eskia
eskia	2	F.esk	FE0382	eskia	eskia
eskia	2	F.esk	FE0383	eskia	eskia
eskia	2	F.esk	FE0384	eskia	eskia
eskia	2	F.esk	FE0385	eskia	eskia
eskia	2	F.esk	FE0386	eskia	eskia
eskia	2	F.esk	FE0387	eskia	eskia
eskia	2	F.esk	FE0389	eskia	eskia
eskia	2	F.esk	FE0390	eskia	eskia
eskia	2	F.esk	FE0391	eskia	eskia
eskia	2	F.esk	FE0392	eskia	eskia
eskia	2	F.esk	FE0393	eskia	eskia
eskia	2	F.esk	FE0394	eskia	eskia
eskia	2	F.esk	FE0395	eskia	eskia
eskia	2	F.esk	FE0396	eskia	eskia
eskia	2	F.esk	FE0397	eskia	eskia
eskia	2	F.esk	FE0398	eskia	eskia
eskia	2	F.esk	FE0399	eskia	eskia
eskia	2	F.esk	FE0400	eskia	eskia
eskia	2	F.esk	FE0401	eskia	eskia
eskia	2	F.esk	FE0403	eskia	eskia
eskia	2	F.esk	FE0404	eskia	eskia
eskia	2	F.esk	FE0405	eskia	eskia
eskia	2	F.esk	FE0406	eskia	eskia
eskia	2	F.esk	FE0407	eskia	eskia
eskia	2	F.esk	FE0409	eskia	eskia
eskia	2	F.esk	FE0410	eskia	eskia
eskia	3	F.esk	FE0231	eskia	eskia
eskia	3	F.esk	FE0232	eskia	eskia
eskia	3	F.esk	FE0233	eskia	eskia
eskia	3	F.esk	FE0234	eskia	eskia
eskia	3	F.esk	FE0235	eskia	eskia
eskia	3	F.esk	FE0236	eskia	eskia
eskia	3	F.esk	FE0237	eskia	eskia
eskia	3	F.esk	FE0238	eskia	eskia
eskia	3	F.esk	FE0239	eskia	eskia
eskia	3	F.esk	FE0240	eskia	eskia
eskia	3	F.esk	FE0241	eskia	eskia
eskia	3	F.esk	FE0242	eskia	eskia
eskia	3	F.esk	FE0243	eskia	eskia
eskia	3	F.esk	FE0244	eskia	eskia
eskia	3	F.esk	FE0246	eskia	eskia
eskia	3	F.esk	FE0247	eskia	eskia
eskia	3	F.esk	FE0248	eskia	eskia
eskia	3	F.esk	FE0250	eskia	eskia
eskia	3	F.esk	FE0251	eskia	eskia
eskia	3	F.esk	FE0252	eskia	eskia
eskia	3	F.esk	FE0253	eskia	eskia
eskia	3	F.esk	FE0255	eskia	eskia
eskia	3	F.esk	FE0256	eskia	eskia
eskia	3	F.esk	FE0257	eskia	eskia
eskia	3	F.esk	FE0258	eskia	eskia
eskia	3	F.esk	FE0259	eskia	eskia
eskia	3	F.esk	FE0260	eskia	eskia
eskia	4	F.esk	FE0261	eskia	eskia
eskia	4	F.esk	FE0262	eskia	eskia
eskia	4	F.esk	FE0263	eskia	eskia
eskia	4	F.esk	FE0264	eskia	eskia
eskia	4	F.esk	FE0265	eskia	eskia
eskia	4	F.esk	FE0266	eskia	eskia
eskia	4	F.esk	FE0267	eskia	eskia
eskia	4	F.esk	FE0268	eskia	eskia
eskia	4	F.esk	FE0269	eskia	eskia
eskia	4	F.esk	FE0270	eskia	eskia
eskia	4	F.esk	FE0271	eskia	eskia
eskia	4	F.esk	FE0272	eskia	eskia
eskia	4	F.esk	FE0273	eskia	eskia
eskia	4	F.esk	FE0274	eskia	eskia
eskia	4	F.esk	FE0275	eskia	eskia
eskia	4	F.esk	FE0276	eskia	eskia
eskia	4	F.esk	FE0277	eskia	eskia
eskia	4	F.esk	FE0278	eskia	eskia
eskia	4	F.esk	FE0279	eskia	eskia
eskia	4	F.esk	FE0280	eskia	eskia
eskia	4	F.esk	FE0281	eskia	eskia
eskia	4	F.esk	FE0282	eskia	eskia
eskia	4	F.esk	FE0283	eskia	eskia
eskia	4	F.esk	FE0284	eskia	eskia
eskia	4	F.esk	FE0285	eskia	eskia
eskia	4	F.esk	FE0286	eskia	eskia
picoeuropeana	5	F.pic	FP0791	admixture	F10
picoeuropeana	5	F.pic	FP0792	admixture	F10
picoeuropeana	5	F.pic	FP0793	admixture	F10
picoeuropeana	5	F.pic	FP0794	admixture	F3
picoeuropeana	5	F.pic	FP0795	admixture	F10
picoeuropeana	6	F.pic	FP0831	admixture	F8
picoeuropeana	6	F.pic	FP0835	admixture	F5
picoeuropeana	7	F.pic	FP0801	admixture	F3
picoeuropeana	7	F.pic	FP0803	admixture	F4
picoeuropeana	7	F.pic	FP0804	admixture	F3
picoeuropeana	7	F.pic	FP0805	admixture	F7
picoeuropeana	8	F.pic	FP0823	admixture	F6
picoeuropeana	8	F.pic	FP0824	admixture	F6
picoeuropeana	8	F.pic	FP0825	admixture	F3
picoeuropeana	9	F.pic	FP0811	admixture	F3
picoeuropeana	9	F.pic	FP0812	admixture	F5
picoeuropeana	9	F.pic	FP0813	admixture	F5
picoeuropeana	9	F.pic	FP0814	admixture	F4
picoeuropeana	9	F.pic	FP0815	admixture	F5
picoeuropeana	10	F.pic	FP0201	admixture	F3
picoeuropeana	10	F.pic	FP0202	admixture	F3
picoeuropeana	10	F.pic	FP0203	admixture	F8
picoeuropeana	10	F.pic	FP0204	admixture	F8
picoeuropeana	10	F.pic	FP0205	admixture	F8
picoeuropeana	10	F.pic	FP0206	admixture	F8
picoeuropeana	10	F.pic	FP0207	admixture	F8
picoeuropeana	10	F.pic	FP0208	admixture	F8
picoeuropeana	10	F.pic	FP0209	admixture	F8
picoeuropeana	10	F.pic	FP0210	admixture	F9
picoeuropeana	10	F.pic	FP0211	admixture	F7
picoeuropeana	10	F.pic	FP0212	admixture	F8
picoeuropeana	10	F.pic	FP0213	admixture	F4
picoeuropeana	10	F.pic	FP0214	admixture	F8
picoeuropeana	10	F.pic	FP0215	admixture	F8
picoeuropeana	10	F.pic	FP0216	admixture	F8
picoeuropeana	10	F.pic	FP0217	admixture	F8
picoeuropeana	10	F.pic	FP0218	admixture	F8
picoeuropeana	10	F.pic	FP0219	admixture	F8
picoeuropeana	10	F.pic	FP0220	admixture	F5
picoeuropeana	10	F.pic	FP0221	admixture	F6
picoeuropeana	10	F.pic	FP0222	admixture	F6
picoeuropeana	10	F.pic	FP0223	admixture	F6
picoeuropeana	10	F.pic	FP0224	admixture	F6
picoeuropeana	10	F.pic	FP0225	admixture	F6
picoeuropeana	10	F.pic	FP0226	admixture	F4
picoeuropeana	10	F.pic	FP0227	admixture	F4
picoeuropeana	10	F.pic	FP0228	admixture	F4
picoeuropeana	10	F.pic	FP0229	admixture	F3
picoeuropeana	10	F.pic	FP0230	admixture	F8
picoeuropeana	11	F.pic	FP0291	admixture	F8
picoeuropeana	11	F.pic	FP0292	admixture	F10
picoeuropeana	11	F.pic	FP0293	admixture	F10
picoeuropeana	11	F.pic	FP0294	admixture	F3
picoeuropeana	11	F.pic	FP0295	admixture	F3
picoeuropeana	11	F.pic	FP0296	admixture	F3
picoeuropeana	11	F.pic	FP0297	admixture	F3
picoeuropeana	11	F.pic	FP0298	admixture	F10
picoeuropeana	11	F.pic	FP0299	admixture	F10
picoeuropeana	11	F.pic	FP0300	admixture	F10
picoeuropeana	11	F.pic	FP0301	admixture	F10
picoeuropeana	11	F.pic	FP0302	admixture	F10
picoeuropeana	11	F.pic	FP0303	admixture	F10
picoeuropeana	11	F.pic	FP0304	admixture	F10
picoeuropeana	11	F.pic	FP0305	admixture	F8
picoeuropeana	11	F.pic	FP0306	admixture	F8
picoeuropeana	11	F.pic	FP0307	admixture	F10
picoeuropeana	11	F.pic	FP0308	admixture	F10
picoeuropeana	11	F.pic	FP0309	admixture	F9
picoeuropeana	11	F.pic	FP0310	admixture	F9
picoeuropeana	11	F.pic	FP0311	admixture	F9
picoeuropeana	11	F.pic	FP0312	admixture	F5
picoeuropeana	11	F.pic	FP0313	admixture	F5
picoeuropeana	11	F.pic	FP0314	admixture	F5
picoeuropeana	11	F.pic	FP0315	admixture	F6
picoeuropeana	11	F.pic	FP0316	admixture	F6
picoeuropeana	11	F.pic	FP0317	admixture	F6
picoeuropeana	11	F.pic	FP0319	admixture	F4
picoeuropeana	11	F.pic	FP0320	admixture	F3
picoeuropeana	11	F.pic	FP0322	admixture	F3
picoeuropeana	12	F.pic	FP0601	admixture	F1
picoeuropeana	12	F.pic	FP0602	admixture	F1
picoeuropeana	12	F.pic	FP0603	admixture	F1
picoeuropeana	12	F.pic	FP0604	admixture	F1
picoeuropeana	12	F.pic	FP0605	admixture	F1
picoeuropeana	13	F.pic	FP0672	admixture	F1
picoeuropeana	13	F.pic	FP0675	admixture	F1
picoeuropeana	14	F.pic	FP0526	admixture	F1
picoeuropeana	14	F.pic	FP0527	admixture	F1
picoeuropeana	14	F.pic	FP0528	admixture	F1
picoeuropeana	14	F.pic	FP0529	admixture	F1
picoeuropeana	14	F.pic	FP0530	admixture	F1
eskia	15	F.esk	FE0321	eskia	eskia
eskia	15	F.esk	FE0322	eskia	eskia
eskia	15	F.esk	FE0323	eskia	eskia
eskia	15	F.esk	FE0324	eskia	eskia
eskia	15	F.esk	FE0325	eskia	eskia
eskia	15	F.esk	FE0326	eskia	eskia
eskia	15	F.esk	FE0327	eskia	eskia
eskia	15	F.esk	FE0328	eskia	eskia
eskia	15	F.esk	FE0329	eskia	eskia
eskia	15	F.esk	FE0330	eskia	eskia
eskia	15	F.esk	FE0331	eskia	eskia
eskia	15	F.esk	FE0332	eskia	eskia
eskia	15	F.esk	FE0333	eskia	eskia
eskia	15	F.esk	FE0334	eskia	eskia
eskia	15	F.esk	FE0335	eskia	eskia
eskia	15	F.esk	FE0336	eskia	eskia
eskia	15	F.esk	FE0337	eskia	eskia
eskia	15	F.esk	FE0338	eskia	eskia
eskia	15	F.esk	FE0339	eskia	eskia
eskia	15	F.esk	FE0340	eskia	eskia
eskia	15	F.esk	FE0341	eskia	eskia
eskia	15	F.esk	FE0342	eskia	eskia
eskia	15	F.esk	FE0343	eskia	eskia
eskia	15	F.esk	FE0344	eskia	eskia
eskia	15	F.esk	FE0345	eskia	eskia
eskia	15	F.esk	FE0346	eskia	eskia
eskia	15	F.esk	FE0347	eskia	eskia
eskia	15	F.esk	FE0348	eskia	eskia
eskia	15	F.esk	FE0349	eskia	eskia
eskia	15	F.esk	FE0350	eskia	eskia
picoeuropeana	16	F.pic	FP0536	admixture	F1
picoeuropeana	16	F.pic	FP0537	admixture	F1
picoeuropeana	16	F.pic	FP0538	admixture	F1
picoeuropeana	16	F.pic	FP0539	admixture	F1
picoeuropeana	16	F.pic	FP0540	admixture	F1
picoeuropeana	17	F.pic	FP0231	admixture	F10
picoeuropeana	17	F.pic	FP0232	admixture	F10
picoeuropeana	17	F.pic	FP0233	admixture	F10
picoeuropeana	17	F.pic	FP0234	admixture	F10
picoeuropeana	17	F.pic	FP0235	admixture	F10
picoeuropeana	17	F.pic	FP0236	admixture	F10
picoeuropeana	17	F.pic	FP0237	admixture	F10
picoeuropeana	17	F.pic	FP0238	admixture	F6
picoeuropeana	17	F.pic	FP0239	admixture	F6
picoeuropeana	17	F.pic	FP0240	admixture	F6
picoeuropeana	17	F.pic	FP0241	admixture	F6
picoeuropeana	17	F.pic	FP0242	admixture	F6
picoeuropeana	17	F.pic	FP0243	admixture	F6
picoeuropeana	17	F.pic	FP0244	admixture	F3
picoeuropeana	17	F.pic	FP0245	admixture	F3
picoeuropeana	17	F.pic	FP0246	admixture	F4
picoeuropeana	17	F.pic	FP0247	admixture	F5
picoeuropeana	17	F.pic	FP0248	admixture	F3
picoeuropeana	17	F.pic	FP0249	admixture	F6
picoeuropeana	17	F.pic	FP0250	admixture	F6
picoeuropeana	17	F.pic	FP0251	admixture	F6
picoeuropeana	17	F.pic	FP0253	admixture	F6
picoeuropeana	17	F.pic	FP0254	admixture	F6
picoeuropeana	17	F.pic	FP0255	admixture	F6
picoeuropeana	17	F.pic	FP0257	admixture	F7
picoeuropeana	17	F.pic	FP0258	admixture	F7
picoeuropeana	17	F.pic	FP0259	admixture	F7
picoeuropeana	17	F.pic	FP0260	admixture	F7
picoeuropeana	18	F.pic	FP0261	admixture	F8
picoeuropeana	18	F.pic	FP0262	admixture	F8
picoeuropeana	18	F.pic	FP0263	admixture	F8
picoeuropeana	18	F.pic	FP0264	admixture	F8
picoeuropeana	18	F.pic	FP0265	admixture	F8
picoeuropeana	18	F.pic	FP0266	admixture	F8
picoeuropeana	18	F.pic	FP0267	admixture	F8
picoeuropeana	18	F.pic	FP0268	admixture	F3
picoeuropeana	18	F.pic	FP0269	admixture	F10
picoeuropeana	18	F.pic	FP0270	admixture	F5
picoeuropeana	18	F.pic	FP0271	admixture	F5
picoeuropeana	18	F.pic	FP0272	admixture	F6
picoeuropeana	18	F.pic	FP0273	admixture	F7
picoeuropeana	18	F.pic	FP0275	admixture	F6
picoeuropeana	18	F.pic	FP0276	admixture	F5
picoeuropeana	18	F.pic	FP0277	admixture	F5
picoeuropeana	18	F.pic	FP0278	admixture	F9
picoeuropeana	18	F.pic	FP0279	admixture	F9
picoeuropeana	18	F.pic	FP0280	admixture	F9
picoeuropeana	18	F.pic	FP0281	admixture	F9
picoeuropeana	18	F.pic	FP0282	admixture	F1
picoeuropeana	18	F.pic	FP0283	admixture	F1
picoeuropeana	18	F.pic	FP0284	admixture	F1
picoeuropeana	18	F.pic	FP0285	admixture	F1
picoeuropeana	18	F.pic	FP0286	admixture	F1
picoeuropeana	18	F.pic	FP0287	admixture	F1
picoeuropeana	18	F.pic	FP0288	admixture	F1
picoeuropeana	18	F.pic	FP0289	admixture	F1
picoeuropeana	18	F.pic	FP0290	admixture	F1
picoeuropeana	19	F.pic	FP0611	admixture	F1
picoeuropeana	19	F.pic	FP0612	admixture	F1
picoeuropeana	19	F.pic	FP0613	admixture	F1
picoeuropeana	19	F.pic	FP0614	admixture	F1
picoeuropeana	19	F.pic	FP0615	admixture	F1
picoeuropeana	20	F.pic	FP0556	admixture	F1
picoeuropeana	20	F.pic	FP0557	admixture	F1
picoeuropeana	20	F.pic	FP0558	admixture	F1
picoeuropeana	20	F.pic	FP0559	admixture	F1
picoeuropeana	20	F.pic	FP0560	admixture	F1
picoeuropeana	21	F.pic	FP0576	admixture	F1
picoeuropeana	21	F.pic	FP0579	admixture	F1
picoeuropeana	21	F.pic	FP0580	admixture	F1
picoeuropeana	22	F.pic	FP0701	admixture	F1
picoeuropeana	22	F.pic	FP0702	admixture	F1
picoeuropeana	22	F.pic	FP0703	admixture	F1
picoeuropeana	22	F.pic	FP0704	admixture	F1
picoeuropeana	22	F.pic	FP0705	admixture	F1
picoeuropeana	23	F.pic	FP0506	admixture	F7
picoeuropeana	23	F.pic	FP0507	admixture	F5
picoeuropeana	23	F.pic	FP0508	admixture	F4
picoeuropeana	23	F.pic	FP0509	admixture	F10
picoeuropeana	23	F.pic	FP0510	admixture	F10
picoeuropeana	24	F.pic	FP0651	admixture	F1
picoeuropeana	24	F.pic	FP0652	admixture	F1
picoeuropeana	24	F.pic	FP0653	admixture	F1
picoeuropeana	24	F.pic	FP0654	admixture	F1
picoeuropeana	24	F.pic	FP0655	admixture	F1
picoeuropeana	24	F.pic	FP0661	admixture	F1
picoeuropeana	24	F.pic	FP0662	admixture	F3
picoeuropeana	24	F.pic	FP0663	admixture	F3
picoeuropeana	24	F.pic	FP0664	admixture	F3
picoeuropeana	24	F.pic	FP0665	admixture	F8
picoeuropeana	25	F.pic	FP0516	admixture	F5
picoeuropeana	25	F.pic	FP0517	admixture	F8
picoeuropeana	25	F.pic	FP0518	admixture	F3
picoeuropeana	25	F.pic	FP0519	admixture	F7
picoeuropeana	25	F.pic	FP0520	admixture	F2
picoeuropeana	26	F.pic	FP0521	admixture	F5
picoeuropeana	26	F.pic	FP0522	admixture	F3
picoeuropeana	26	F.pic	FP0523	admixture	F3
picoeuropeana	26	F.pic	FP0524	admixture	F8
picoeuropeana	26	F.pic	FP0525	admixture	F8
picoeuropeana	27	F.pic	FP0681	admixture	F1
picoeuropeana	27	F.pic	FP0682	admixture	F1
picoeuropeana	27	F.pic	FP0683	admixture	F1
picoeuropeana	27	F.pic	FP0684	admixture	F1
picoeuropeana	27	F.pic	FP0685	admixture	F1
picoeuropeana	27	F.pic	FP0691	admixture	F1
picoeuropeana	27	F.pic	FP0692	admixture	F1
picoeuropeana	27	F.pic	FP0693	admixture	F1
picoeuropeana	27	F.pic	FP0694	admixture	F1
picoeuropeana	27	F.pic	FP0695	admixture	F1
picoeuropeana	28	F.pic	FP0591	admixture	F3
picoeuropeana	28	F.pic	FP0592	admixture	F7
picoeuropeana	28	F.pic	FP0593	admixture	F1
picoeuropeana	28	F.pic	FP0594	admixture	F1
picoeuropeana	28	F.pic	FP0595	admixture	F1
picoeuropeana	29	F.pic	FP0711	admixture	F8
picoeuropeana	29	F.pic	FP0712	admixture	F8
picoeuropeana	29	F.pic	FP0713	admixture	F7
picoeuropeana	29	F.pic	FP0714	admixture	F8
picoeuropeana	29	F.pic	FP0715	admixture	F5
gautieri	30	F.gau	FG0406	gautieri	gautieri
gautieri	30	F.gau	FG0407	gautieri	gautieri
gautieri	30	F.gau	FG0408	gautieri	gautieri
gautieri	30	F.gau	FG0409	gautieri	gautieri
gautieri	30	F.gau	FG0410	gautieri	gautieri
gautieri	30	F.gau	FG0411	gautieri	gautieri
gautieri	30	F.gau	FG0412	gautieri	gautieri
gautieri	30	F.gau	FG0413	gautieri	gautieri
gautieri	30	F.gau	FG0414	gautieri	gautieri
gautieri	30	F.gau	FG0415	gautieri	gautieri
gautieri	30	F.gau	FG0416	gautieri	gautieri
gautieri	30	F.gau	FG0417	gautieri	gautieri
gautieri	30	F.gau	FG0418	gautieri	gautieri
gautieri	30	F.gau	FG0419	gautieri	gautieri
gautieri	30	F.gau	FG0420	gautieri	gautieri
gautieri	30	F.gau	FG0421	gautieri	gautieri
gautieri	30	F.gau	FG0422	gautieri	gautieri
gautieri	30	F.gau	FG0423	gautieri	gautieri
gautieri	30	F.gau	FG0424	gautieri	gautieri
gautieri	30	F.gau	FG0425	gautieri	gautieri
gautieri	30	F.gau	FG0426	gautieri	gautieri
gautieri	30	F.gau	FG0428	gautieri	gautieri
gautieri	30	F.gau	FG0429	gautieri	gautieri
picoeuropeana	31	F.pic	FP0731	admixture	F5
picoeuropeana	31	F.pic	FP0732	admixture	F7
picoeuropeana	31	F.pic	FP0733	admixture	F5
picoeuropeana	31	F.pic	FP0734	admixture	F5
picoeuropeana	31	F.pic	FP0735	admixture	F10
picoeuropeana	32	F.pic	FP0741	admixture	F5
picoeuropeana	32	F.pic	FP0742	admixture	F2
picoeuropeana	32	F.pic	FP0743	admixture	F8
picoeuropeana	32	F.pic	FP0744	admixture	F4
picoeuropeana	32	F.pic	FP0745	admixture	F2
picoeuropeana	33	F.pic	FP0721	admixture	F10
picoeuropeana	33	F.pic	FP0722	admixture	F2
picoeuropeana	33	F.pic	FP0723	admixture	F2
picoeuropeana	33	F.pic	FP0724	admixture	F5
picoeuropeana	33	F.pic	FP0725	admixture	F3
picoeuropeana	34	F.pic	FP0763	admixture	F4
picoeuropeana	34	F.pic	FP0764	admixture	F2
picoeuropeana	34	F.pic	FP0765	admixture	F7
picoeuropeana	35	F.pic	FP0752	admixture	F1
picoeuropeana	35	F.pic	FP0753	admixture	F1
picoeuropeana	35	F.pic	FP0754	admixture	F1
picoeuropeana	35	F.pic	FP0755	admixture	F1
picoeuropeana	35	F.pic	FP0772	admixture	F1
picoeuropeana	35	F.pic	FP0781	admixture	F1
picoeuropeana	35	F.pic	FP0782	admixture	F1
picoeuropeana	35	F.pic	FP0783	admixture	F1
picoeuropeana	35	F.pic	FP0784	admixture	F1
picoeuropeana	35	F.pic	FP0785	admixture	F1
gautieri	36	F.gau	FG0431	gautieri	gautieri
gautieri	36	F.gau	FG0432	gautieri	gautieri
gautieri	36	F.gau	FG0433	gautieri	gautieri
gautieri	36	F.gau	FG0434	gautieri	gautieri
gautieri	36	F.gau	FG0435	gautieri	gautieri
gautieri	36	F.gau	FG0436	gautieri	gautieri
gautieri	36	F.gau	FG0437	gautieri	gautieri
gautieri	36	F.gau	FG0438	gautieri	gautieri
gautieri	36	F.gau	FG0439	gautieri	gautieri
gautieri	36	F.gau	FG0440	gautieri	gautieri
gautieri	36	F.gau	FG0441	gautieri	gautieri
gautieri	36	F.gau	FG0442	gautieri	gautieri
gautieri	36	F.gau	FG0443	gautieri	gautieri
gautieri	36	F.gau	FG0444	gautieri	gautieri
gautieri	36	F.gau	FG0445	gautieri	gautieri
gautieri	37	F.gau	FG0446	gautieri	gautieri
gautieri	37	F.gau	FG0447	gautieri	gautieri
gautieri	37	F.gau	FG0448	gautieri	gautieri
gautieri	37	F.gau	FG0449	gautieri	gautieri
gautieri	37	F.gau	FG0450	gautieri	gautieri
gautieri	37	F.gau	FG0451	gautieri	gautieri
gautieri	37	F.gau	FG0452	gautieri	gautieri
gautieri	37	F.gau	FG0453	gautieri	gautieri
gautieri	37	F.gau	FG0454	gautieri	gautieri
gautieri	37	F.gau	FG0455	gautieri	gautieri
gautieri	37	F.gau	FG0456	gautieri	gautieri
gautieri	37	F.gau	FG0457	gautieri	gautieri
gautieri	37	F.gau	FG0458	gautieri	gautieri
gautieri	37	F.gau	FG0459	gautieri	gautieri
gautieri	37	F.gau	FG0460	gautieri	gautieri
gautieri	38	F.gau	FG3001	gautieri	gautieri
gautieri	38	F.gau	FG3002	gautieri	gautieri
gautieri	38	F.gau	FG3003	gautieri	gautieri
gautieri	38	F.gau	FG3004	gautieri	gautieri
gautieri	38	F.gau	FG3005	gautieri	gautieri
gautieri	38	F.gau	FG3006	gautieri	gautieri
gautieri	38	F.gau	FG3007	gautieri	gautieri
gautieri	38	F.gau	FG3008	gautieri	gautieri
gautieri	38	F.gau	FG3009	gautieri	gautieri
gautieri	38	F.gau	FG3010	gautieri	gautieri
gautieri	38	F.gau	FG3011	gautieri	gautieri
gautieri	38	F.gau	FG3012	gautieri	gautieri
gautieri	38	F.gau	FG3013	gautieri	gautieri
gautieri	38	F.gau	FG3014	gautieri	gautieri
gautieri	38	F.gau	FG3015	gautieri	gautieri
gautieri	38	F.gau	FG3016	gautieri	gautieri
gautieri	38	F.gau	FG3017	gautieri	gautieri
gautieri	38	F.gau	FG3018	gautieri	gautieri
gautieri	38	F.gau	FG3019	gautieri	gautieri
gautieri	38	F.gau	FG3021	gautieri	gautieri
gautieri	38	F.gau	FG3022	gautieri	gautieri
gautieri	38	F.gau	FG3023	gautieri	gautieri
gautieri	38	F.gau	FG3024	gautieri	gautieri
gautieri	38	F.gau	FG3025	gautieri	gautieri
gautieri	38	F.gau	FG3026	gautieri	gautieri
gautieri	39	F.gau	FG0321	gautieri	gautieri
gautieri	39	F.gau	FG0322	gautieri	gautieri
gautieri	39	F.gau	FG0323	gautieri	gautieri
gautieri	39	F.gau	FG0324	gautieri	gautieri
gautieri	40	F.gau	FG0001	gautieri	gautieri
gautieri	40	F.gau	FG0002	gautieri	gautieri
gautieri	40	F.gau	FG0003	gautieri	gautieri
gautieri	40	F.gau	FG0004	gautieri	gautieri
gautieri	40	F.gau	FG0005	gautieri	gautieri
gautieri	40	F.gau	FG0006	gautieri	gautieri
gautieri	40	F.gau	FG0007	gautieri	gautieri
gautieri	40	F.gau	FG0008	gautieri	gautieri
gautieri	40	F.gau	FG0313	gautieri	gautieri
gautieri	40	F.gau	FG0314	gautieri	gautieri
gautieri	40	F.gau	FG0315	gautieri	gautieri
gautieri	40	F.gau	FG0316	gautieri	gautieri
gautieri	40	F.gau	FG0317	gautieri	gautieri
gautieri	40	F.gau	FG0319	gautieri	gautieri
gautieri	40	F.gau	FG0320	gautieri	gautieri
gautieri	41	F.pic+F.gau	FG0013	gautieri	gautieri
gautieri	41	F.pic+F.gau	FG0014	gautieri	gautieri
gautieri	41	F.pic+F.gau	FG0015	gautieri	gautieri
gautieri	41	F.pic+F.gau	FG0016	gautieri	gautieri
gautieri	41	F.pic+F.gau	FG0017	gautieri	gautieri
gautieri	41	F.pic+F.gau	FG0018	gautieri	gautieri
gautieri	41	F.pic+F.gau	FG0019	gautieri	gautieri
gautieri	41	F.pic+F.gau	FG0020	gautieri	gautieri
gautieri	41	F.pic+F.gau	FG0021	gautieri	gautieri
gautieri	41	F.pic+F.gau	FG0022	gautieri	gautieri
gautieri	41	F.pic+F.gau	FG0023	gautieri	gautieri
gautieri	41	F.pic+F.gau	FG0024	gautieri	gautieri
picoeuropeana	41	F.pic+F.gau	FP0001	admixture	F1
picoeuropeana	41	F.pic+F.gau	FP0002	admixture	F1
picoeuropeana	41	F.pic+F.gau	FP0003	admixture	F1
picoeuropeana	41	F.pic+F.gau	FP0004	admixture	F1
eskia	42	F.esk+F.gau+F.pic	FE0001	eskia	eskia
eskia	42	F.esk+F.gau+F.pic	FE0002	eskia	eskia
eskia	42	F.esk+F.gau+F.pic	FE0003	eskia	eskia
eskia	42	F.esk+F.gau+F.pic	FE0004	eskia	eskia
eskia	42	F.esk+F.gau+F.pic	FE0005	eskia	eskia
eskia	42	F.esk+F.gau+F.pic	FE0006	eskia	eskia
eskia	42	F.esk+F.gau+F.pic	FE0007	eskia	eskia
eskia	42	F.esk+F.gau+F.pic	FE0008	eskia	eskia
eskia	42	F.esk+F.gau+F.pic	FE0009	eskia	eskia
eskia	42	F.esk+F.gau+F.pic	FE0010	eskia	eskia
eskia	42	F.esk+F.gau+F.pic	FE0011	eskia	eskia
eskia	42	F.esk+F.gau+F.pic	FE0012	eskia	eskia
eskia	42	F.esk+F.gau+F.pic	FE0013	eskia	eskia
eskia	42	F.esk+F.gau+F.pic	FE0014	eskia	eskia
eskia	42	F.esk+F.gau+F.pic	FE0015	eskia	eskia
eskia	42	F.esk+F.gau+F.pic	FE0016	eskia	eskia
gautieri	42	F.esk+F.gau+F.pic	FG0025	gautieri	gautieri
gautieri	42	F.esk+F.gau+F.pic	FG0026	gautieri	gautieri
gautieri	42	F.esk+F.gau+F.pic	FG0027	gautieri	gautieri
gautieri	42	F.esk+F.gau+F.pic	FG0028	gautieri	gautieri
picoeuropeana	42	F.esk+F.gau+F.pic	FP0005	admixture	F4
picoeuropeana	42	F.esk+F.gau+F.pic	FP0006	admixture	F4
picoeuropeana	42	F.esk+F.gau+F.pic	FP0007	admixture	F4
picoeuropeana	42	F.esk+F.gau+F.pic	FP0008	admixture	F4
picoeuropeana	42	F.esk+F.gau+F.pic	FP1216	admixture	F10
picoeuropeana	42	F.esk+F.gau+F.pic	FP1217	admixture	F10
picoeuropeana	42	F.esk+F.gau+F.pic	FP1218	admixture	F10
picoeuropeana	42	F.esk+F.gau+F.pic	FP1219	admixture	F10
picoeuropeana	42	F.esk+F.gau+F.pic	FP1220	admixture	F10
picoeuropeana	42	F.esk+F.gau+F.pic	FP1221	admixture	F10
picoeuropeana	42	F.esk+F.gau+F.pic	FP1222	admixture	F3
picoeuropeana	42	F.esk+F.gau+F.pic	FP1223	admixture	F2
picoeuropeana	42	F.esk+F.gau+F.pic	FP1224	admixture	F8
picoeuropeana	42	F.esk+F.gau+F.pic	FP1225	admixture	F5
picoeuropeana	42	F.esk+F.gau+F.pic	FP1226	admixture	F7
picoeuropeana	42	F.esk+F.gau+F.pic	FP1227	admixture	F8
picoeuropeana	42	F.esk+F.gau+F.pic	FP1228	admixture	F2
picoeuropeana	42	F.esk+F.gau+F.pic	FP1229	admixture	F2
picoeuropeana	42	F.esk+F.gau+F.pic	FP1230	admixture	F6
picoeuropeana	42	F.esk+F.gau+F.pic	FP1231	admixture	F6
picoeuropeana	42	F.esk+F.gau+F.pic	FP1232	admixture	F4
picoeuropeana	42	F.esk+F.gau+F.pic	FP1233	admixture	F2
gautieri	43	F.gau	FG0293	gautieri	gautieri
gautieri	43	F.gau	FG0294	gautieri	gautieri
gautieri	43	F.gau	FG0295	gautieri	gautieri
gautieri	43	F.gau	FG0296	gautieri	gautieri
gautieri	43	F.gau	FG0297	gautieri	gautieri
gautieri	43	F.gau	FG0298	gautieri	gautieri
gautieri	43	F.gau	FG0299	gautieri	gautieri
gautieri	43	F.gau	FG0300	gautieri	gautieri
gautieri	43	F.gau	FG0301	gautieri	gautieri
gautieri	43	F.gau	FG0302	gautieri	gautieri
gautieri	43	F.gau	FG0303	gautieri	gautieri
gautieri	43	F.gau	FG0304	gautieri	gautieri
gautieri	43	F.gau	FG0305	gautieri	gautieri
gautieri	43	F.gau	FG0306	gautieri	gautieri
gautieri	43	F.gau	FG0307	gautieri	gautieri
gautieri	43	F.gau	FG0308	gautieri	gautieri
gautieri	44	F.gau	FG0029	gautieri	gautieri
gautieri	44	F.gau	FG0030	gautieri	gautieri
gautieri	44	F.gau	FG0031	gautieri	gautieri
gautieri	44	F.gau	FG0032	gautieri	gautieri
eskia	45	F.esk+F.gau	FE0029	eskia	eskia
eskia	45	F.esk+F.gau	FE0030	eskia	eskia
eskia	45	F.esk+F.gau	FE0031	eskia	eskia
eskia	45	F.esk+F.gau	FE0032	eskia	eskia
gautieri	45	F.esk+F.gau	FG0046	gautieri	gautieri
gautieri	45	F.esk+F.gau	FG0047	gautieri	gautieri
gautieri	45	F.esk+F.gau	FG0048	gautieri	gautieri
gautieri	45	F.esk+F.gau	FG0049	gautieri	gautieri
gautieri	45	F.esk+F.gau	FG0050	gautieri	gautieri
gautieri	45	F.esk+F.gau	FG0051	gautieri	gautieri
gautieri	45	F.esk+F.gau	FG0052	gautieri	gautieri
eskia	46	F.esk+F.gau+F.pic	FE0017	eskia	eskia
eskia	46	F.esk+F.gau+F.pic	FE0018	eskia	eskia
eskia	46	F.esk+F.gau+F.pic	FE0019	eskia	eskia
eskia	46	F.esk+F.gau+F.pic	FE0020	eskia	eskia
eskia	46	F.esk+F.gau+F.pic	FE0021	eskia	eskia
eskia	46	F.esk+F.gau+F.pic	FE0022	eskia	eskia
eskia	46	F.esk+F.gau+F.pic	FE0023	eskia	eskia
eskia	46	F.esk+F.gau+F.pic	FE0024	eskia	eskia
gautieri	46	F.esk+F.gau+F.pic	FG0033	gautieri	gautieri
gautieri	46	F.esk+F.gau+F.pic	FG0034	gautieri	gautieri
gautieri	46	F.esk+F.gau+F.pic	FG0035	gautieri	gautieri
gautieri	46	F.esk+F.gau+F.pic	FG0036	gautieri	gautieri
gautieri	46	F.esk+F.gau+F.pic	FG0037	gautieri	gautieri
gautieri	46	F.esk+F.gau+F.pic	FG0038	gautieri	gautieri
gautieri	46	F.esk+F.gau+F.pic	FG0039	gautieri	gautieri
gautieri	46	F.esk+F.gau+F.pic	FG0040	gautieri	gautieri
picoeuropeana	46	F.esk+F.gau+F.pic	FP0009	admixture	F6
picoeuropeana	46	F.esk+F.gau+F.pic	FP0010	admixture	F5
picoeuropeana	46	F.esk+F.gau+F.pic	FP0011	admixture	F2
picoeuropeana	46	F.esk+F.gau+F.pic	FP0012	admixture	F2
eskia	47	F.esk+F.gau+F.pic	FE0045	eskia	eskia
eskia	47	F.esk+F.gau+F.pic	FE0046	eskia	eskia
eskia	47	F.esk+F.gau+F.pic	FE0047	eskia	eskia
eskia	47	F.esk+F.gau+F.pic	FE0049	eskia	eskia
eskia	47	F.esk+F.gau+F.pic	FE0050	eskia	eskia
eskia	47	F.esk+F.gau+F.pic	FE0051	eskia	eskia
eskia	47	F.esk+F.gau+F.pic	FE0052	eskia	eskia
gautieri	47	F.esk+F.gau+F.pic	FG0081	gautieri	gautieri
gautieri	47	F.esk+F.gau+F.pic	FG0082	gautieri	gautieri
gautieri	47	F.esk+F.gau+F.pic	FG0083	gautieri	gautieri
gautieri	47	F.esk+F.gau+F.pic	FG0084	gautieri	gautieri
gautieri	47	F.esk+F.gau+F.pic	FG0085	gautieri	gautieri
gautieri	47	F.esk+F.gau+F.pic	FG0086	gautieri	gautieri
gautieri	47	F.esk+F.gau+F.pic	FG0087	gautieri	gautieri
gautieri	47	F.esk+F.gau+F.pic	FG0088	gautieri	gautieri
picoeuropeana	47	F.esk+F.gau+F.pic	FP0013	admixture	F2
picoeuropeana	47	F.esk+F.gau+F.pic	FP0014	admixture	F7
picoeuropeana	47	F.esk+F.gau+F.pic	FP0015	admixture	F7
picoeuropeana	47	F.esk+F.gau+F.pic	FP0016	admixture	F6
picoeuropeana	47	F.esk+F.gau+F.pic	FP0033	admixture	F2
picoeuropeana	47	F.esk+F.gau+F.pic	FP0034	admixture	F10
picoeuropeana	47	F.esk+F.gau+F.pic	FP0035	admixture	F2
picoeuropeana	47	F.esk+F.gau+F.pic	FP0036	admixture	F8
eskia	48	F.esk+F.gau+F.pic	FE0025	eskia	eskia
eskia	48	F.esk+F.gau+F.pic	FE0026	eskia	eskia
eskia	48	F.esk+F.gau+F.pic	FE0037	eskia	eskia
eskia	48	F.esk+F.gau+F.pic	FE0038	eskia	eskia
eskia	48	F.esk+F.gau+F.pic	FE0039	eskia	eskia
eskia	48	F.esk+F.gau+F.pic	FE0040	eskia	eskia
eskia	48	F.esk+F.gau+F.pic	FE0041	eskia	eskia
eskia	48	F.esk+F.gau+F.pic	FE0042	eskia	eskia
eskia	48	F.esk+F.gau+F.pic	FE0043	eskia	eskia
eskia	48	F.esk+F.gau+F.pic	FE0044	eskia	eskia
eskia	48	F.esk+F.gau+F.pic	FE0053	eskia	eskia
eskia	48	F.esk+F.gau+F.pic	FE0054	eskia	eskia
eskia	48	F.esk+F.gau+F.pic	FE0055	eskia	eskia
eskia	48	F.esk+F.gau+F.pic	FE0056	eskia	eskia
gautieri	48	F.esk+F.gau+F.pic	FG0041	gautieri	gautieri
gautieri	48	F.esk+F.gau+F.pic	FG0042	gautieri	gautieri
gautieri	48	F.esk+F.gau+F.pic	FG0043	gautieri	gautieri
gautieri	48	F.esk+F.gau+F.pic	FG0044	gautieri	gautieri
gautieri	48	F.esk+F.gau+F.pic	FG0045	gautieri	gautieri
gautieri	48	F.esk+F.gau+F.pic	FG0073	gautieri	gautieri
gautieri	48	F.esk+F.gau+F.pic	FG0077	gautieri	gautieri
gautieri	48	F.esk+F.gau+F.pic	FG0080	gautieri	gautieri
gautieri	48	F.esk+F.gau+F.pic	FG0089	gautieri	gautieri
gautieri	48	F.esk+F.gau+F.pic	FG0091	gautieri	gautieri
gautieri	48	F.esk+F.gau+F.pic	FG0092	gautieri	gautieri
picoeuropeana	48	F.esk+F.gau+F.pic	FP0017	admixture	F10
picoeuropeana	48	F.esk+F.gau+F.pic	FP0018	admixture	F8
picoeuropeana	48	F.esk+F.gau+F.pic	FP0019	admixture	F8
picoeuropeana	48	F.esk+F.gau+F.pic	FP0020	admixture	F8
picoeuropeana	48	F.esk+F.gau+F.pic	FP0025	admixture	F8
picoeuropeana	48	F.esk+F.gau+F.pic	FP0026	admixture	F8
picoeuropeana	48	F.esk+F.gau+F.pic	FP0027	admixture	F2
picoeuropeana	48	F.esk+F.gau+F.pic	FP0028	admixture	F3
picoeuropeana	48	F.esk+F.gau+F.pic	FP0029	admixture	F5
picoeuropeana	48	F.esk+F.gau+F.pic	FP0030	admixture	F2
picoeuropeana	48	F.esk+F.gau+F.pic	FP0031	admixture	F6
picoeuropeana	48	F.esk+F.gau+F.pic	FP0032	admixture	F7
picoeuropeana	48	F.esk+F.gau+F.pic	FP0037	admixture	F2
picoeuropeana	48	F.esk+F.gau+F.pic	FP0038	admixture	F10
picoeuropeana	48	F.esk+F.gau+F.pic	FP0039	admixture	F3
picoeuropeana	48	F.esk+F.gau+F.pic	FP0040	admixture	F2
eskia	49	F.esk+F.gau+F.pic	FE0033	eskia	eskia
eskia	49	F.esk+F.gau+F.pic	FE0034	eskia	eskia
eskia	49	F.esk+F.gau+F.pic	FE0035	eskia	eskia
eskia	49	F.esk+F.gau+F.pic	FE0036	eskia	eskia
gautieri	49	F.esk+F.gau+F.pic	FG0053	gautieri	gautieri
gautieri	49	F.esk+F.gau+F.pic	FG0054	gautieri	gautieri
gautieri	49	F.esk+F.gau+F.pic	FG0055	gautieri	gautieri
gautieri	49	F.esk+F.gau+F.pic	FG0056	gautieri	gautieri
gautieri	49	F.esk+F.gau+F.pic	FG0057	gautieri	gautieri
gautieri	49	F.esk+F.gau+F.pic	FG0058	gautieri	gautieri
gautieri	49	F.esk+F.gau+F.pic	FG0059	gautieri	gautieri
gautieri	49	F.esk+F.gau+F.pic	FG0060	gautieri	gautieri
picoeuropeana	49	F.esk+F.gau+F.pic	FP0021	admixture	F5
picoeuropeana	49	F.esk+F.gau+F.pic	FP0022	admixture	F5
eskia	50	F.esk+F.gau	FE0089	eskia	eskia
eskia	50	F.esk+F.gau	FE0137	eskia	eskia
eskia	50	F.esk+F.gau	FE0138	eskia	eskia
eskia	50	F.esk+F.gau	FE0139	eskia	eskia
eskia	50	F.esk+F.gau	FE0140	eskia	eskia
eskia	50	F.esk+F.gau	FE0141	eskia	eskia
eskia	50	F.esk+F.gau	FE0142	eskia	eskia
eskia	50	F.esk+F.gau	FE0143	eskia	eskia
eskia	50	F.esk+F.gau	FE0144	eskia	eskia
gautieri	50	F.esk+F.gau	FG0225	gautieri	gautieri
gautieri	50	F.esk+F.gau	FG0226	gautieri	gautieri
gautieri	50	F.esk+F.gau	FG0227	gautieri	gautieri
gautieri	50	F.esk+F.gau	FG0228	gautieri	gautieri
gautieri	50	F.esk+F.gau	FG0229	gautieri	gautieri
gautieri	50	F.esk+F.gau	FG0230	gautieri	gautieri
gautieri	50	F.esk+F.gau	FG0231	gautieri	gautieri
gautieri	50	F.esk+F.gau	FG0232	gautieri	gautieri
gautieri	50	F.esk+F.gau	FG0309	gautieri	gautieri
gautieri	50	F.esk+F.gau	FG0310	gautieri	gautieri
gautieri	50	F.esk+F.gau	FG0311	gautieri	gautieri
gautieri	50	F.esk+F.gau	FG0312	gautieri	gautieri
gautieri	51	F.gau	FG0009	gautieri	gautieri
gautieri	51	F.gau	FG0010	gautieri	gautieri
gautieri	51	F.gau	FG0011	gautieri	gautieri
gautieri	51	F.gau	FG0012	gautieri	gautieri
gautieri	51	F.gau	FG0233	gautieri	gautieri
gautieri	51	F.gau	FG0234	gautieri	gautieri
gautieri	51	F.gau	FG0235	gautieri	gautieri
gautieri	51	F.gau	FG0236	gautieri	gautieri
gautieri	51	F.gau	FG0237	gautieri	gautieri
gautieri	51	F.gau	FG0238	gautieri	gautieri
gautieri	51	F.gau	FG0240	gautieri	gautieri
eskia	52	F.esk+F.gau+F.pic	FE0097	eskia	eskia
eskia	52	F.esk+F.gau+F.pic	FE0098	eskia	eskia
eskia	52	F.esk+F.gau+F.pic	FE0099	eskia	eskia
eskia	52	F.esk+F.gau+F.pic	FE0100	eskia	eskia
eskia	52	F.esk+F.gau+F.pic	FE0101	eskia	eskia
eskia	52	F.esk+F.gau+F.pic	FE0102	eskia	eskia
eskia	52	F.esk+F.gau+F.pic	FE0103	eskia	eskia
eskia	52	F.esk+F.gau+F.pic	FE0104	eskia	eskia
eskia	52	F.esk+F.gau+F.pic	FE0105	eskia	eskia
eskia	52	F.esk+F.gau+F.pic	FE0106	eskia	eskia
eskia	52	F.esk+F.gau+F.pic	FE0107	eskia	eskia
eskia	52	F.esk+F.gau+F.pic	FE0108	eskia	eskia
gautieri	52	F.esk+F.gau+F.pic	FG0241	gautieri	gautieri
gautieri	52	F.esk+F.gau+F.pic	FG0242	gautieri	gautieri
gautieri	52	F.esk+F.gau+F.pic	FG0243	gautieri	gautieri
gautieri	52	F.esk+F.gau+F.pic	FG0244	gautieri	gautieri
gautieri	52	F.esk+F.gau+F.pic	FG0245	gautieri	gautieri
gautieri	52	F.esk+F.gau+F.pic	FG0246	gautieri	gautieri
gautieri	52	F.esk+F.gau+F.pic	FG0247	gautieri	gautieri
gautieri	52	F.esk+F.gau+F.pic	FG0248	gautieri	gautieri
gautieri	52	F.esk+F.gau+F.pic	FG0249	gautieri	gautieri
gautieri	52	F.esk+F.gau+F.pic	FG0250	gautieri	gautieri
gautieri	52	F.esk+F.gau+F.pic	FG0251	gautieri	gautieri
gautieri	52	F.esk+F.gau+F.pic	FG0252	gautieri	gautieri
gautieri	52	F.esk+F.gau+F.pic	FG0253	gautieri	gautieri
gautieri	52	F.esk+F.gau+F.pic	FG0254	gautieri	gautieri
gautieri	52	F.esk+F.gau+F.pic	FG0255	gautieri	gautieri
gautieri	52	F.esk+F.gau+F.pic	FG0256	gautieri	gautieri
picoeuropeana	52	F.esk+F.gau+F.pic	FP0058	admixture	F2
picoeuropeana	52	F.esk+F.gau+F.pic	FP0059	admixture	F4
picoeuropeana	52	F.esk+F.gau+F.pic	FP0060	admixture	F7
picoeuropeana	52	F.esk+F.gau+F.pic	FP0061	admixture	F5
picoeuropeana	52	F.esk+F.gau+F.pic	FP0062	admixture	F2
eskia	53	F.esk+F.gau	FE0129	eskia	eskia
eskia	53	F.esk+F.gau	FE0130	eskia	eskia
eskia	53	F.esk+F.gau	FE0131	eskia	eskia
eskia	53	F.esk+F.gau	FE0132	eskia	eskia
eskia	53	F.esk+F.gau	FE0133	eskia	eskia
gautieri	53	F.esk+F.gau	FG0286	gautieri	gautieri
gautieri	53	F.esk+F.gau	FG0287	gautieri	gautieri
gautieri	53	F.esk+F.gau	FG0288	gautieri	gautieri
gautieri	53	F.esk+F.gau	FG0289	gautieri	gautieri
gautieri	53	F.esk+F.gau	FG0290	gautieri	gautieri
gautieri	53	F.esk+F.gau	FG0291	gautieri	gautieri
gautieri	53	F.esk+F.gau	FG0292	gautieri	gautieri
eskia	54	F.esk+F.gau	FE0121	eskia	eskia
eskia	54	F.esk+F.gau	FE0122	eskia	eskia
eskia	54	F.esk+F.gau	FE0123	eskia	eskia
eskia	54	F.esk+F.gau	FE0124	eskia	eskia
gautieri	54	F.esk+F.gau	FG0269	gautieri	gautieri
gautieri	54	F.esk+F.gau	FG0270	gautieri	gautieri
gautieri	54	F.esk+F.gau	FG0271	gautieri	gautieri
gautieri	54	F.esk+F.gau	FG0272	gautieri	gautieri
gautieri	54	F.esk+F.gau	FG0273	gautieri	gautieri
gautieri	54	F.esk+F.gau	FG0274	gautieri	gautieri
gautieri	54	F.esk+F.gau	FG0275	gautieri	gautieri
gautieri	54	F.esk+F.gau	FG0276	gautieri	gautieri
eskia	55	F.esk+F.gau+F.pic	FE0125	eskia	eskia
eskia	55	F.esk+F.gau+F.pic	FE0126	eskia	eskia
eskia	55	F.esk+F.gau+F.pic	FE0127	eskia	eskia
eskia	55	F.esk+F.gau+F.pic	FE0128	eskia	eskia
gautieri	55	F.esk+F.gau+F.pic	FG0277	gautieri	gautieri
gautieri	55	F.esk+F.gau+F.pic	FG0278	gautieri	gautieri
gautieri	55	F.esk+F.gau+F.pic	FG0279	gautieri	gautieri
gautieri	55	F.esk+F.gau+F.pic	FG0280	gautieri	gautieri
gautieri	55	F.esk+F.gau+F.pic	FG0281	gautieri	gautieri
gautieri	55	F.esk+F.gau+F.pic	FG0282	gautieri	gautieri
gautieri	55	F.esk+F.gau+F.pic	FG0283	gautieri	gautieri
gautieri	55	F.esk+F.gau+F.pic	FG0284	gautieri	gautieri
picoeuropeana	55	F.esk+F.gau+F.pic	FP0065	admixture	F1
picoeuropeana	55	F.esk+F.gau+F.pic	FP0066	admixture	F1
picoeuropeana	55	F.esk+F.gau+F.pic	FP0067	admixture	F1
picoeuropeana	55	F.esk+F.gau+F.pic	FP0068	admixture	F1
gautieri	56	F.gau	FG0137	gautieri	gautieri
gautieri	56	F.gau	FG0138	gautieri	gautieri
gautieri	56	F.gau	FG0139	gautieri	gautieri
gautieri	56	F.gau	FG0140	gautieri	gautieri
gautieri	56	F.gau	FG0141	gautieri	gautieri
gautieri	56	F.gau	FG0142	gautieri	gautieri
gautieri	56	F.gau	FG0143	gautieri	gautieri
gautieri	56	F.gau	FG0144	gautieri	gautieri
gautieri	56	F.gau	FG0145	gautieri	gautieri
gautieri	56	F.gau	FG0149	gautieri	gautieri
gautieri	56	F.gau	FG0150	gautieri	gautieri
gautieri	56	F.gau	FG0151	gautieri	gautieri
gautieri	56	F.gau	FG0152	gautieri	gautieri
eskia	57	F.esk+F.gau	FE0090	eskia	eskia
eskia	57	F.esk+F.gau	FE0091	eskia	eskia
eskia	57	F.esk+F.gau	FE0092	eskia	eskia
eskia	57	F.esk+F.gau	FE0133	eskia	eskia
eskia	57	F.esk+F.gau	FE0134	eskia	eskia
eskia	57	F.esk+F.gau	FE0135	eskia	eskia
eskia	57	F.esk+F.gau	FE0136	eskia	eskia
gautieri	57	F.esk+F.gau	FG0133	gautieri	gautieri
gautieri	57	F.esk+F.gau	FG0134	gautieri	gautieri
gautieri	57	F.esk+F.gau	FG0135	gautieri	gautieri
gautieri	57	F.esk+F.gau	FG0136	gautieri	gautieri
gautieri	57	F.esk+F.gau	FG0153	gautieri	gautieri
gautieri	57	F.esk+F.gau	FG0154	gautieri	gautieri
gautieri	57	F.esk+F.gau	FG0155	gautieri	gautieri
gautieri	57	F.esk+F.gau	FG0157	gautieri	gautieri
gautieri	57	F.esk+F.gau	FG0158	gautieri	gautieri
gautieri	57	F.esk+F.gau	FG0159	gautieri	gautieri
gautieri	57	F.esk+F.gau	FG0160	gautieri	gautieri
gautieri	58	F.gau	FG0181	gautieri	gautieri
gautieri	58	F.gau	FG0182	gautieri	gautieri
gautieri	58	F.gau	FG0183	gautieri	gautieri
gautieri	58	F.gau	FG0184	gautieri	gautieri
gautieri	58	F.gau	FG0185	gautieri	gautieri
gautieri	58	F.gau	FG0186	gautieri	gautieri
gautieri	58	F.gau	FG0187	gautieri	gautieri
gautieri	58	F.gau	FG0188	gautieri	gautieri
gautieri	58	F.gau	FG0189	gautieri	gautieri
gautieri	58	F.gau	FG0190	gautieri	gautieri
gautieri	58	F.gau	FG0191	gautieri	gautieri
gautieri	58	F.gau	FG0192	gautieri	gautieri
gautieri	59	F.gau	FG0161	gautieri	gautieri
gautieri	59	F.gau	FG0162	gautieri	gautieri
gautieri	59	F.gau	FG0163	gautieri	gautieri
gautieri	59	F.gau	FG0164	gautieri	gautieri
gautieri	59	F.gau	FG0169	gautieri	gautieri
gautieri	59	F.gau	FG0170	gautieri	gautieri
gautieri	59	F.gau	FG0171	gautieri	gautieri
gautieri	59	F.gau	FG0172	gautieri	gautieri
gautieri	59	F.gau	FG0193	gautieri	gautieri
gautieri	59	F.gau	FG0194	gautieri	gautieri
gautieri	59	F.gau	FG0195	gautieri	gautieri
gautieri	59	F.gau	FG0196	gautieri	gautieri
gautieri	59	F.gau	FG0197	gautieri	gautieri
gautieri	59	F.gau	FG0198	gautieri	gautieri
gautieri	59	F.gau	FG0199	gautieri	gautieri
gautieri	59	F.gau	FG0200	gautieri	gautieri
gautieri	60	F.gau	FG0168	gautieri	gautieri
gautieri	60	F.gau	FG0173	gautieri	gautieri
gautieri	60	F.gau	FG0174	gautieri	gautieri
gautieri	60	F.gau	FG0175	gautieri	gautieri
gautieri	60	F.gau	FG0176	gautieri	gautieri
gautieri	60	F.gau	FG0177	gautieri	gautieri
gautieri	60	F.gau	FG0179	gautieri	gautieri
gautieri	60	F.gau	FG0180	gautieri	gautieri
gautieri	60	F.gau	FG0201	gautieri	gautieri
gautieri	60	F.gau	FG0202	gautieri	gautieri
eskia	61	F.esk+F.gau	FE0093	eskia	eskia
gautieri	61	F.esk+F.gau	FG0205	gautieri	gautieri
gautieri	61	F.esk+F.gau	FG0206	gautieri	gautieri
gautieri	62	F.pic+F.gau	FG0061	gautieri	gautieri
gautieri	62	F.pic+F.gau	FG0062	gautieri	gautieri
gautieri	62	F.pic+F.gau	FG0063	gautieri	gautieri
gautieri	62	F.pic+F.gau	FG0064	gautieri	gautieri
gautieri	62	F.pic+F.gau	FG0217	gautieri	gautieri
gautieri	62	F.pic+F.gau	FG0218	gautieri	gautieri
gautieri	62	F.pic+F.gau	FG0219	gautieri	gautieri
gautieri	62	F.pic+F.gau	FG0220	gautieri	gautieri
picoeuropeana	62	F.pic+F.gau	FP0049	admixture	F1
picoeuropeana	62	F.pic+F.gau	FP0050	admixture	F1
picoeuropeana	62	F.pic+F.gau	FP0051	admixture	F1
picoeuropeana	62	F.pic+F.gau	FP0052	admixture	F1
picoeuropeana	62	F.pic+F.gau	FP0057	admixture	F1
gautieri	63	F.gau	FG0093	gautieri	gautieri
gautieri	63	F.gau	FG0094	gautieri	gautieri
gautieri	63	F.gau	FG0095	gautieri	gautieri
gautieri	63	F.gau	FG0096	gautieri	gautieri
gautieri	64	F.gau	FG0065	gautieri	gautieri
gautieri	64	F.gau	FG0066	gautieri	gautieri
gautieri	64	F.gau	FG0067	gautieri	gautieri
gautieri	64	F.gau	FG0068	gautieri	gautieri
gautieri	64	F.gau	FG0069	gautieri	gautieri
gautieri	64	F.gau	FG0070	gautieri	gautieri
gautieri	64	F.gau	FG0071	gautieri	gautieri
gautieri	64	F.gau	FG0072	gautieri	gautieri
eskia	65	F.esk+F.gau+F.pic	FE0061	eskia	eskia
eskia	65	F.esk+F.gau+F.pic	FE0062	eskia	eskia
eskia	65	F.esk+F.gau+F.pic	FE0063	eskia	eskia
eskia	65	F.esk+F.gau+F.pic	FE0064	eskia	eskia
eskia	65	F.esk+F.gau+F.pic	FE0065	eskia	eskia
eskia	65	F.esk+F.gau+F.pic	FE0066	eskia	eskia
eskia	65	F.esk+F.gau+F.pic	FE0067	eskia	eskia
eskia	65	F.esk+F.gau+F.pic	FE0068	eskia	eskia
eskia	65	F.esk+F.gau+F.pic	FE0069	eskia	eskia
eskia	65	F.esk+F.gau+F.pic	FE0070	eskia	eskia
eskia	65	F.esk+F.gau+F.pic	FE0071	eskia	eskia
eskia	65	F.esk+F.gau+F.pic	FE0072	eskia	eskia
gautieri	65	F.esk+F.gau+F.pic	FG0113	gautieri	gautieri
gautieri	65	F.esk+F.gau+F.pic	FG0114	gautieri	gautieri
gautieri	65	F.esk+F.gau+F.pic	FG0115	gautieri	gautieri
gautieri	65	F.esk+F.gau+F.pic	FG0116	gautieri	gautieri
gautieri	65	F.esk+F.gau+F.pic	FG0117	gautieri	gautieri
gautieri	65	F.esk+F.gau+F.pic	FG0118	gautieri	gautieri
gautieri	65	F.esk+F.gau+F.pic	FG0119	gautieri	gautieri
gautieri	65	F.esk+F.gau+F.pic	FG0121	gautieri	gautieri
gautieri	65	F.esk+F.gau+F.pic	FG0122	gautieri	gautieri
gautieri	65	F.esk+F.gau+F.pic	FG0123	gautieri	gautieri
gautieri	65	F.esk+F.gau+F.pic	FG0124	gautieri	gautieri
picoeuropeana	65	F.esk+F.gau+F.pic	FP0041	admixture	F1
picoeuropeana	65	F.esk+F.gau+F.pic	FP0042	admixture	F1
picoeuropeana	65	F.esk+F.gau+F.pic	FP0043	admixture	F1
picoeuropeana	65	F.esk+F.gau+F.pic	FP0044	admixture	F1
eskia	66	F.esk+F.gau+F.pic	FE0073	eskia	eskia
eskia	66	F.esk+F.gau+F.pic	FE0074	eskia	eskia
eskia	66	F.esk+F.gau+F.pic	FE0075	eskia	eskia
eskia	66	F.esk+F.gau+F.pic	FE0076	eskia	eskia
eskia	66	F.esk+F.gau+F.pic	FE0077	eskia	eskia
eskia	66	F.esk+F.gau+F.pic	FE0078	eskia	eskia
eskia	66	F.esk+F.gau+F.pic	FE0079	eskia	eskia
eskia	66	F.esk+F.gau+F.pic	FE0081	eskia	eskia
eskia	66	F.esk+F.gau+F.pic	FE0082	eskia	eskia
eskia	66	F.esk+F.gau+F.pic	FE0083	eskia	eskia
eskia	66	F.esk+F.gau+F.pic	FE0084	eskia	eskia
gautieri	66	F.esk+F.gau+F.pic	FG0105	gautieri	gautieri
gautieri	66	F.esk+F.gau+F.pic	FG0107	gautieri	gautieri
gautieri	66	F.esk+F.gau+F.pic	FG0108	gautieri	gautieri
gautieri	66	F.esk+F.gau+F.pic	FG0109	gautieri	gautieri
gautieri	66	F.esk+F.gau+F.pic	FG0110	gautieri	gautieri
gautieri	66	F.esk+F.gau+F.pic	FG0111	gautieri	gautieri
gautieri	66	F.esk+F.gau+F.pic	FG0112	gautieri	gautieri
gautieri	66	F.esk+F.gau+F.pic	FG0125	gautieri	gautieri
gautieri	66	F.esk+F.gau+F.pic	FG0126	gautieri	gautieri
gautieri	66	F.esk+F.gau+F.pic	FG0127	gautieri	gautieri
gautieri	66	F.esk+F.gau+F.pic	FG0128	gautieri	gautieri
gautieri	66	F.esk+F.gau+F.pic	FG0129	gautieri	gautieri
gautieri	66	F.esk+F.gau+F.pic	FG0130	gautieri	gautieri
gautieri	66	F.esk+F.gau+F.pic	FG0131	gautieri	gautieri
gautieri	66	F.esk+F.gau+F.pic	FG0132	gautieri	gautieri
picoeuropeana	66	F.esk+F.gau+F.pic	FP0045	admixture	F1
picoeuropeana	66	F.esk+F.gau+F.pic	FP0046	admixture	F1
picoeuropeana	66	F.esk+F.gau+F.pic	FP0047	admixture	F1
picoeuropeana	66	F.esk+F.gau+F.pic	FP0048	admixture	F1
gautieri	67	F.gau	FG0097	gautieri	gautieri
gautieri	67	F.gau	FG0098	gautieri	gautieri
gautieri	67	F.gau	FG0099	gautieri	gautieri
gautieri	67	F.gau	FG0100	gautieri	gautieri
gautieri	67	F.gau	FG0101	gautieri	gautieri
gautieri	67	F.gau	FG0102	gautieri	gautieri
gautieri	67	F.gau	FG0103	gautieri	gautieri
gautieri	67	F.gau	FG0104	gautieri	gautieri
eskia	68	F.esk+F.gau	FE0109	eskia	eskia
eskia	68	F.esk+F.gau	FE0110	eskia	eskia
eskia	68	F.esk+F.gau	FE0111	eskia	eskia
eskia	68	F.esk+F.gau	FE0112	eskia	eskia
eskia	68	F.esk+F.gau	FE0113	eskia	eskia
eskia	68	F.esk+F.gau	FE0114	eskia	eskia
eskia	68	F.esk+F.gau	FE0115	eskia	eskia
eskia	68	F.esk+F.gau	FE0116	eskia	eskia
eskia	68	F.esk+F.gau	FE0117	eskia	eskia
eskia	68	F.esk+F.gau	FE0118	eskia	eskia
eskia	68	F.esk+F.gau	FE0119	eskia	eskia
eskia	68	F.esk+F.gau	FE0120	eskia	eskia
gautieri	68	F.esk+F.gau	FG0257	gautieri	gautieri
gautieri	68	F.esk+F.gau	FG0258	gautieri	gautieri
gautieri	68	F.esk+F.gau	FG0259	gautieri	gautieri
gautieri	68	F.esk+F.gau	FG0260	gautieri	gautieri
gautieri	68	F.esk+F.gau	FG0261	gautieri	gautieri
gautieri	68	F.esk+F.gau	FG0262	gautieri	gautieri
gautieri	68	F.esk+F.gau	FG0263	gautieri	gautieri
gautieri	68	F.esk+F.gau	FG0264	gautieri	gautieri
gautieri	68	F.esk+F.gau	FG0265	gautieri	gautieri
gautieri	68	F.esk+F.gau	FG0266	gautieri	gautieri
gautieri	68	F.esk+F.gau	FG0267	gautieri	gautieri
gautieri	68	F.esk+F.gau	FG0268	gautieri	gautieri
eskia	69	F.esk+F.gau+F.pic	FE0169	eskia	eskia
eskia	69	F.esk+F.gau+F.pic	FE0170	eskia	eskia
eskia	69	F.esk+F.gau+F.pic	FE0171	eskia	eskia
eskia	69	F.esk+F.gau+F.pic	FE0172	eskia	eskia
eskia	69	F.esk+F.gau+F.pic	FE0173	eskia	eskia
eskia	69	F.esk+F.gau+F.pic	FE0174	eskia	eskia
eskia	69	F.esk+F.gau+F.pic	FE0175	eskia	eskia
eskia	69	F.esk+F.gau+F.pic	FE0176	eskia	eskia
gautieri	69	F.esk+F.gau+F.pic	FG0361	gautieri	gautieri
gautieri	69	F.esk+F.gau+F.pic	FG0362	gautieri	gautieri
gautieri	69	F.esk+F.gau+F.pic	FG0363	gautieri	gautieri
gautieri	69	F.esk+F.gau+F.pic	FG0364	gautieri	gautieri
gautieri	69	F.esk+F.gau+F.pic	FG0365	gautieri	gautieri
gautieri	69	F.esk+F.gau+F.pic	FG0366	gautieri	gautieri
gautieri	69	F.esk+F.gau+F.pic	FG0367	gautieri	gautieri
gautieri	69	F.esk+F.gau+F.pic	FG0368	gautieri	gautieri
picoeuropeana	69	F.esk+F.gau+F.pic	FP0089	admixture	F2
picoeuropeana	69	F.esk+F.gau+F.pic	FP0090	admixture	F5
picoeuropeana	69	F.esk+F.gau+F.pic	FP0091	admixture	F8
picoeuropeana	69	F.esk+F.gau+F.pic	FP0092	admixture	F2
picoeuropeana	69	F.esk+F.gau+F.pic	FP0093	admixture	F2
picoeuropeana	69	F.esk+F.gau+F.pic	FP0094	admixture	F10
picoeuropeana	69	F.esk+F.gau+F.pic	FP0095	admixture	F10
picoeuropeana	69	F.esk+F.gau+F.pic	FP0096	admixture	F10
picoeuropeana	69	F.esk+F.gau+F.pic	FP0097	admixture	F10
picoeuropeana	69	F.esk+F.gau+F.pic	FP0098	admixture	F3
picoeuropeana	69	F.esk+F.gau+F.pic	FP0099	admixture	F10
picoeuropeana	69	F.esk+F.gau+F.pic	FP0100	admixture	F3
eskia	70	F.esk+F.gau	FE0177	eskia	eskia
eskia	70	F.esk+F.gau	FE0178	eskia	eskia
eskia	70	F.esk+F.gau	FE0179	eskia	eskia
eskia	70	F.esk+F.gau	FE0180	eskia	eskia
eskia	70	F.esk+F.gau	FE0181	eskia	eskia
eskia	70	F.esk+F.gau	FE0182	eskia	eskia
eskia	70	F.esk+F.gau	FE0183	eskia	eskia
eskia	70	F.esk+F.gau	FE0184	eskia	eskia
gautieri	70	F.esk+F.gau	FG0369	gautieri	gautieri
gautieri	70	F.esk+F.gau	FG0370	gautieri	gautieri
gautieri	70	F.esk+F.gau	FG0371	gautieri	gautieri
gautieri	70	F.esk+F.gau	FG0372	gautieri	gautieri
gautieri	70	F.esk+F.gau	FG0373	gautieri	gautieri
gautieri	70	F.esk+F.gau	FG0374	gautieri	gautieri
gautieri	70	F.esk+F.gau	FG0375	gautieri	gautieri
gautieri	70	F.esk+F.gau	FG0376	gautieri	gautieri
gautieri	70	F.esk+F.gau	FG0377	gautieri	gautieri
gautieri	70	F.esk+F.gau	FG0378	gautieri	gautieri
gautieri	70	F.esk+F.gau	FG0379	gautieri	gautieri
gautieri	70	F.esk+F.gau	FG0380	gautieri	gautieri
gautieri	71	F.gau	FG0325	gautieri	gautieri
gautieri	71	F.gau	FG0326	gautieri	gautieri
gautieri	71	F.gau	FG0327	gautieri	gautieri
gautieri	71	F.gau	FG0328	gautieri	gautieri
gautieri	71	F.gau	FG0329	gautieri	gautieri
gautieri	71	F.gau	FG0330	gautieri	gautieri
gautieri	71	F.gau	FG0331	gautieri	gautieri
gautieri	71	F.gau	FG0333	gautieri	gautieri
gautieri	71	F.gau	FG0334	gautieri	gautieri
gautieri	71	F.gau	FG0335	gautieri	gautieri
gautieri	71	F.gau	FG0336	gautieri	gautieri
eskia	72	F.esk+F.gau+F.pic	FE0145	eskia	eskia
eskia	72	F.esk+F.gau+F.pic	FE0146	eskia	eskia
eskia	72	F.esk+F.gau+F.pic	FE0147	eskia	eskia
eskia	72	F.esk+F.gau+F.pic	FE0148	eskia	eskia
eskia	72	F.esk+F.gau+F.pic	FE0149	eskia	eskia
eskia	72	F.esk+F.gau+F.pic	FE0150	eskia	eskia
eskia	72	F.esk+F.gau+F.pic	FE0151	eskia	eskia
eskia	72	F.esk+F.gau+F.pic	FE0152	eskia	eskia
eskia	72	F.esk+F.gau+F.pic	FE0153	eskia	eskia
eskia	72	F.esk+F.gau+F.pic	FE0154	eskia	eskia
eskia	72	F.esk+F.gau+F.pic	FE0155	eskia	eskia
eskia	72	F.esk+F.gau+F.pic	FE0156	eskia	eskia
gautieri	72	F.esk+F.gau+F.pic	FG0337	gautieri	gautieri
gautieri	72	F.esk+F.gau+F.pic	FG0339	gautieri	gautieri
gautieri	72	F.esk+F.gau+F.pic	FG0340	gautieri	gautieri
gautieri	72	F.esk+F.gau+F.pic	FG0341	gautieri	gautieri
gautieri	72	F.esk+F.gau+F.pic	FG0342	gautieri	gautieri
gautieri	72	F.esk+F.gau+F.pic	FG0343	gautieri	gautieri
gautieri	72	F.esk+F.gau+F.pic	FG0344	gautieri	gautieri
gautieri	72	F.esk+F.gau+F.pic	FG0345	gautieri	gautieri
gautieri	72	F.esk+F.gau+F.pic	FG0346	gautieri	gautieri
gautieri	72	F.esk+F.gau+F.pic	FG0347	gautieri	gautieri
gautieri	72	F.esk+F.gau+F.pic	FG0350	gautieri	gautieri
gautieri	72	F.esk+F.gau+F.pic	FG0351	gautieri	gautieri
picoeuropeana	72	F.esk+F.gau+F.pic	FP0069	admixture	F10
picoeuropeana	72	F.esk+F.gau+F.pic	FP0070	admixture	F5
picoeuropeana	72	F.esk+F.gau+F.pic	FP0071	admixture	F6
picoeuropeana	72	F.esk+F.gau+F.pic	FP0072	admixture	F10
picoeuropeana	72	F.esk+F.gau+F.pic	FP0073	admixture	F5
picoeuropeana	72	F.esk+F.gau+F.pic	FP0074	admixture	F8
picoeuropeana	72	F.esk+F.gau+F.pic	FP0075	admixture	F3
picoeuropeana	72	F.esk+F.gau+F.pic	FP0076	admixture	F8
picoeuropeana	72	F.esk+F.gau+F.pic	FP0077	admixture	F8
picoeuropeana	72	F.esk+F.gau+F.pic	FP0078	admixture	F4
picoeuropeana	72	F.esk+F.gau+F.pic	FP0079	admixture	F8
picoeuropeana	72	F.esk+F.gau+F.pic	FP0080	admixture	F4
eskia	73	F.esk+F.gau+F.pic	FE0157	eskia	eskia
eskia	73	F.esk+F.gau+F.pic	FE0158	eskia	eskia
eskia	73	F.esk+F.gau+F.pic	FE0159	eskia	eskia
eskia	73	F.esk+F.gau+F.pic	FE0160	eskia	eskia
eskia	73	F.esk+F.gau+F.pic	FE0161	eskia	eskia
eskia	73	F.esk+F.gau+F.pic	FE0162	eskia	eskia
eskia	73	F.esk+F.gau+F.pic	FE0163	eskia	eskia
eskia	73	F.esk+F.gau+F.pic	FE0164	eskia	eskia
eskia	73	F.esk+F.gau+F.pic	FE0165	eskia	eskia
eskia	73	F.esk+F.gau+F.pic	FE0166	eskia	eskia
eskia	73	F.esk+F.gau+F.pic	FE0167	eskia	eskia
eskia	73	F.esk+F.gau+F.pic	FE0168	eskia	eskia
gautieri	73	F.esk+F.gau+F.pic	FG0354	gautieri	gautieri
gautieri	73	F.esk+F.gau+F.pic	FG0355	gautieri	gautieri
gautieri	73	F.esk+F.gau+F.pic	FG0356	gautieri	gautieri
gautieri	73	F.esk+F.gau+F.pic	FG0357	gautieri	gautieri
gautieri	73	F.esk+F.gau+F.pic	FG0358	gautieri	gautieri
gautieri	73	F.esk+F.gau+F.pic	FG0359	gautieri	gautieri
gautieri	73	F.esk+F.gau+F.pic	FG0360	gautieri	gautieri
picoeuropeana	73	F.esk+F.gau+F.pic	FP0081	admixture	F4
picoeuropeana	73	F.esk+F.gau+F.pic	FP0082	admixture	F5
picoeuropeana	73	F.esk+F.gau+F.pic	FP0083	admixture	F2
picoeuropeana	73	F.esk+F.gau+F.pic	FP0084	admixture	F6
picoeuropeana	73	F.esk+F.gau+F.pic	FP0085	admixture	F2
picoeuropeana	73	F.esk+F.gau+F.pic	FP0086	admixture	F7
picoeuropeana	73	F.esk+F.gau+F.pic	FP0087	admixture	F2
picoeuropeana	73	F.esk+F.gau+F.pic	FP0088	admixture	F8
gautieri	74	F.gau	FG3701	gautieri	gautieri
gautieri	74	F.gau	FG3702	gautieri	gautieri
gautieri	74	F.gau	FG3703	gautieri	gautieri
gautieri	74	F.gau	FG3704	gautieri	gautieri
gautieri	74	F.gau	FG3705	gautieri	gautieri
gautieri	74	F.gau	FG3706	gautieri	gautieri
gautieri	74	F.gau	FG3707	gautieri	gautieri
gautieri	74	F.gau	FG3708	gautieri	gautieri
gautieri	74	F.gau	FG3709	gautieri	gautieri
gautieri	74	F.gau	FG3710	gautieri	gautieri
gautieri	74	F.gau	FG3711	gautieri	gautieri
gautieri	74	F.gau	FG3712	gautieri	gautieri
gautieri	74	F.gau	FG3713	gautieri	gautieri
eskia	75	F.esk	FE1201	eskia	eskia
eskia	75	F.esk	FE1202	eskia	eskia
eskia	75	F.esk	FE1203	eskia	eskia
eskia	75	F.esk	FE1204	eskia	eskia
eskia	75	F.esk	FE1211	eskia	eskia
eskia	75	F.esk	FE1212	eskia	eskia
eskia	75	F.esk	FE1213	eskia	eskia
eskia	75	F.esk	FE1214	eskia	eskia
eskia	75	F.esk	FE1215	eskia	eskia
eskia	75	F.esk	FE1226	eskia	eskia
eskia	75	F.esk	FE1227	eskia	eskia
eskia	75	F.esk	FE1228	eskia	eskia
eskia	75	F.esk	FE1229	eskia	eskia
eskia	75	F.esk	FE1230	eskia	eskia
gautieri	76	F.gau	FG1201	gautieri	gautieri
gautieri	76	F.gau	FG1211	gautieri	gautieri
gautieri	76	F.gau	FG1212	gautieri	gautieri
gautieri	76	F.gau	FG1213	gautieri	gautieri
gautieri	76	F.gau	FG1214	gautieri	gautieri
gautieri	76	F.gau	FG1215	gautieri	gautieri
gautieri	76	F.gau	FG1226	gautieri	gautieri
gautieri	76	F.gau	FG1227	gautieri	gautieri
gautieri	76	F.gau	FG1228	gautieri	gautieri
gautieri	76	F.gau	FG1229	gautieri	gautieri
gautieri	76	F.gau	FG1230	gautieri	gautieri
eskia	77	F.esk+F.gau	FE1571	eskia	eskia
eskia	77	F.esk+F.gau	FE1572	eskia	eskia
eskia	77	F.esk+F.gau	FE1573	eskia	eskia
eskia	77	F.esk+F.gau	FE1574	eskia	eskia
eskia	77	F.esk+F.gau	FE1575	eskia	eskia
eskia	77	F.esk+F.gau	FE1586	eskia	eskia
eskia	77	F.esk+F.gau	FE1587	eskia	eskia
eskia	77	F.esk+F.gau	FE1588	eskia	eskia
eskia	77	F.esk+F.gau	FE1589	eskia	eskia
eskia	77	F.esk+F.gau	FE1590	eskia	eskia
eskia	77	F.esk+F.gau	FE1596	eskia	eskia
eskia	77	F.esk+F.gau	FE1597	eskia	eskia
eskia	77	F.esk+F.gau	FE1598	eskia	eskia
eskia	77	F.esk+F.gau	FE1599	eskia	eskia
eskia	77	F.esk+F.gau	FE1600	eskia	eskia
gautieri	77	F.esk+F.gau	FG1501	gautieri	gautieri
gautieri	77	F.esk+F.gau	FG1502	gautieri	gautieri
gautieri	77	F.esk+F.gau	FG1503	gautieri	gautieri
gautieri	77	F.esk+F.gau	FG1504	gautieri	gautieri
gautieri	77	F.esk+F.gau	FG1505	gautieri	gautieri
eskia	78	F.esk	FE1531	eskia	eskia
eskia	78	F.esk	FE1532	eskia	eskia
eskia	78	F.esk	FE1533	eskia	eskia
eskia	78	F.esk	FE1534	eskia	eskia
eskia	78	F.esk	FE1535	eskia	eskia
eskia	78	F.esk	FE1541	eskia	eskia
eskia	78	F.esk	FE1542	eskia	eskia
eskia	78	F.esk	FE1543	eskia	eskia
eskia	78	F.esk	FE1544	eskia	eskia
eskia	78	F.esk	FE1545	eskia	eskia
eskia	78	F.esk	FE1551	eskia	eskia
eskia	78	F.esk	FE1552	eskia	eskia
eskia	78	F.esk	FE1553	eskia	eskia
eskia	78	F.esk	FE1554	eskia	eskia
eskia	78	F.esk	FE1555	eskia	eskia
eskia	78	F.esk	FE1561	eskia	eskia
eskia	78	F.esk	FE1562	eskia	eskia
eskia	78	F.esk	FE1563	eskia	eskia
eskia	78	F.esk	FE1564	eskia	eskia
eskia	78	F.esk	FE1565	eskia	eskia
eskia	79	F.esk	FE1236	eskia	eskia
eskia	79	F.esk	FE1237	eskia	eskia
eskia	79	F.esk	FE1238	eskia	eskia
eskia	79	F.esk	FE1239	eskia	eskia
eskia	79	F.esk	FE1240	eskia	eskia
eskia	80	F.esk	FE1506	eskia	eskia
eskia	80	F.esk	FE1507	eskia	eskia
eskia	80	F.esk	FE1508	eskia	eskia
eskia	80	F.esk	FE1509	eskia	eskia
eskia	80	F.esk	FE1510	eskia	eskia
eskia	80	F.esk	FE1516	eskia	eskia
eskia	80	F.esk	FE1517	eskia	eskia
eskia	80	F.esk	FE1518	eskia	eskia
eskia	80	F.esk	FE1519	eskia	eskia
eskia	80	F.esk	FE1520	eskia	eskia
eskia	81	F.esk	FE1256	eskia	eskia
eskia	81	F.esk	FE1257	eskia	eskia
eskia	81	F.esk	FE1258	eskia	eskia
eskia	81	F.esk	FE1259	eskia	eskia
eskia	81	F.esk	FE1271	eskia	eskia
eskia	81	F.esk	FE1272	eskia	eskia
eskia	81	F.esk	FE1273	eskia	eskia
eskia	81	F.esk	FE1274	eskia	eskia
eskia	81	F.esk	FE1275	eskia	eskia
picoeuropeana	82	F.pic	FP1211	admixture	F8
picoeuropeana	82	F.pic	FP1212	admixture	F2
picoeuropeana	82	F.pic	FP1214	admixture	F7
picoeuropeana	82	F.pic	FP1215	admixture	F9
eskia	83	F.esk+F.gau	FE1626	eskia	eskia
eskia	83	F.esk+F.gau	FE1627	eskia	eskia
eskia	83	F.esk+F.gau	FE1628	eskia	eskia
eskia	83	F.esk+F.gau	FE1629	eskia	eskia
eskia	83	F.esk+F.gau	FE1630	eskia	eskia
gautieri	83	F.esk+F.gau	FG2010	gautieri	gautieri
gautieri	83	F.esk+F.gau	FG2011	gautieri	gautieri
gautieri	83	F.esk+F.gau	FG2012	gautieri	gautieri
gautieri	83	F.esk+F.gau	FG2013	gautieri	gautieri
gautieri	83	F.esk+F.gau	FG2014	gautieri	gautieri
gautieri	83	F.esk+F.gau	FG2016	gautieri	gautieri
gautieri	83	F.esk+F.gau	FG2017	gautieri	gautieri
gautieri	83	F.esk+F.gau	FG2018	gautieri	gautieri
gautieri	83	F.esk+F.gau	FG2019	gautieri	gautieri
gautieri	84	F.gau	FG2005	gautieri	gautieri
gautieri	84	F.gau	FG2006	gautieri	gautieri
gautieri	84	F.gau	FG2007	gautieri	gautieri
gautieri	84	F.gau	FG2008	gautieri	gautieri
gautieri	84	F.gau	FG2009	gautieri	gautieri
gautieri	85	F.gau	FG2025	gautieri	gautieri
gautieri	85	F.gau	FG2026	gautieri	gautieri
gautieri	85	F.gau	FG2027	gautieri	gautieri
gautieri	85	F.gau	FG2028	gautieri	gautieri
gautieri	85	F.gau	FG2029	gautieri	gautieri
gautieri	86	F.gau	FG2000	gautieri	gautieri
gautieri	86	F.gau	FG2001	gautieri	gautieri
gautieri	86	F.gau	FG2002	gautieri	gautieri
gautieri	86	F.gau	FG2003	gautieri	gautieri
gautieri	86	F.gau	FG2004	gautieri	gautieri
