# Supplementary material for: Past climate changes facilitated homoploid speciation in three mountain spiny fescues (Festuca, Poaceae)
Source: Sci Rep. 2016 Nov 3;6:36283. doi: 10.1038/srep36283 (PMC5093761; doi:10.1038/srep36283)
Supplement: Supplementary Table S3 [file srep36283-s4.xls]

## Sheet: pruebaMAC10OSX
100201_sweeps	Pure_E	Pure_G	F1	F2	E_Bx	G_Bx
1	0.12066	0	0.00124	0.85851	0.01894	0.00064
2	0.28599	0	0.00076	0.67358	0.03957	0.0001
3	0.91201	0	0	0.07627	0.01172	0
4	0.85556	0	1e-05	0.1252	0.01923	0
5	0.96748	0	0	0.02477	0.00775	0
6	0.92791	0	0	0.06242	0.00967	0
7	0.9808	0	0	0.01315	0.00605	0
8	0.99678	0	0	0.00153	0.00169	0
9	0.50716	0	4e-05	0.46548	0.02731	1e-05
10	0.96282	0	0	0.03002	0.00717	0
11	0.99289	0	0	0.00384	0.00326	0
12	0.99129	0	0	0.00524	0.00347	0
13	0.45398	0	0.00014	0.47457	0.0713	1e-05
14	0.33037	0	0.00304	0.63244	0.03381	0.00034
15	0.73253	0	3e-05	0.23856	0.02888	0
16	0.85464	0	0	0.11393	0.03143	0
17	0.45954	0	0.00067	0.48875	0.05101	4e-05
18	0.68903	0	9e-05	0.26888	0.042	1e-05
19	0.98477	0	0	0.00964	0.0056	0
20	0.85342	0	3e-05	0.11966	0.02689	0
21	0.89623	0	1e-05	0.09008	0.01368	0
22	0.9878	0	0	0.00827	0.00393	0
23	0.4624	0	2e-05	0.4904	0.04718	0
24	0.04418	0	0.00014	0.94044	0.01507	0.00017
25	0.93666	0	0	0.05031	0.01302	0
26	0.99168	0	0	0.00503	0.00328	0
27	0.85647	0	5e-05	0.12248	0.021	0
28	0.00022	0	0	0.99906	0.00063	9e-05
29	0.76053	0	3e-05	0.18507	0.05436	1e-05
30	0.99683	0	0	0.00144	0.00172	0
31	0.65037	0	7e-05	0.32778	0.02176	2e-05
32	0.92555	0	0	0.061	0.01344	0
33	0.90326	0	0	0.08241	0.01434	0
34	0.5627	0	0	0.39548	0.04182	0
35	0.42017	0	0.0014	0.53352	0.04483	9e-05
36	0.97382	0	0	0.02011	0.00607	0
37	0.16135	0	1e-05	0.81762	0.02102	0
38	0.92129	0	0	0.06117	0.01754	0
39	0.97955	0	0	0.01351	0.00694	0
40	0.63081	0	2e-05	0.34307	0.0261	0
41	0.99757	0	0	0.00107	0.00135	0
42	0.99157	0	0	0.00503	0.0034	0
43	0.99611	0	0	0.00188	0.002	1e-05
44	0.99394	0	0	0.00352	0.00253	0
45	0.59623	0	0.00048	0.34445	0.05882	1e-05
46	0.97272	0	1e-05	0.01851	0.00876	0
47	0.99725	0	0	0.00117	0.00157	1e-05
48	0.24022	0	3e-05	0.74422	0.01551	2e-05
49	0.59916	0	0.0003	0.34088	0.05965	1e-05
50	0.99526	0	0	0.00239	0.00235	0
51	0.96539	0	1e-05	0.02644	0.00817	0
52	0.99764	0	0	0.001	0.00136	0
53	0.99205	0	0	0.00456	0.00338	1e-05
54	0.99717	0	0	0.00113	0.0017	0
55	0.9241	0	0	0.05155	0.02434	1e-05
56	0.99107	0	0	0.00568	0.00325	0
57	0.99621	0	0	0.00176	0.00203	0
58	0.97833	0	0	0.01535	0.00631	0
59	0.98913	0	0	0.00666	0.00421	0
60	0.65805	0	2e-05	0.32063	0.02129	0
61	0.94316	0	2e-05	0.04164	0.01518	0
62	0.99465	0	0	0.00277	0.00258	0
63	0.94	0	0	0.0502	0.0098	0
64	0.99324	0	0	0.00397	0.00278	0
65	0.99565	0	0	0.00228	0.00207	0
66	0.99649	0	0	0.00166	0.00185	0
67	0.99761	0	0	0.00102	0.00137	0
68	0.97679	0	0	0.01704	0.00617	0
69	0.9922	0	0	0.00411	0.00368	0
70	0.99691	0	0	0.00129	0.0018	0
71	0.98254	0	0	0.01051	0.00694	1e-05
72	0.99215	0	0	0.00341	0.00444	0
73	0.99779	0	0	0.00091	0.0013	0
74	0.99738	0	0	0.00118	0.00145	0
75	0.9948	0	0	0.0029	0.0023	0
76	0.99804	0	0	0.00074	0.0012	1e-05
77	0.73209	0	1e-05	0.24947	0.01843	0
78	0.99596	0	0	0.00216	0.00189	0
79	0.96966	0	0	0.01997	0.01037	0
80	0.98714	0	0	0.00849	0.00437	0
81	0.9829	0	0	0.01026	0.00684	0
82	0.98491	0	0	0.01079	0.0043	0
83	0.99319	0	0	0.00374	0.00306	0
84	0.99795	0	0	0.00085	0.00121	0
85	0.9981	0	0	0.00074	0.00116	0
86	0.99589	0	0	0.00197	0.00214	1e-05
87	0.9974	0	0	0.00114	0.00147	0
88	0.99747	0	0	0.00103	0.0015	0
89	0.98812	0	0	0.00787	0.00401	0
90	0.99656	0	0	0.00153	0.00191	1e-05
91	0.85823	0	2e-05	0.12577	0.01598	0
92	0.68469	0	4e-05	0.24614	0.06913	0
93	0.99503	0	0	0.0025	0.00246	0
94	0.98113	0	0	0.01364	0.00523	0
95	0.99577	0	0	0.00208	0.00214	1e-05
96	0.98975	0	0	0.00665	0.0036	0
97	0.99353	0	0	0.00369	0.00278	0
98	0.99772	0	0	0.00089	0.00139	1e-05
99	0.99793	0	0	0.00079	0.00128	0
100	0.93624	0	0	0.04891	0.01484	0
101	0.80913	0	0	0.17159	0.01928	0
102	0.9968	0	0	0.00144	0.00176	0
103	0.98624	0	0	0.00923	0.00452	1e-05
104	0.97467	0	0	0.01688	0.00845	0
105	0.88392	0	0.00018	0.09485	0.02104	0
106	0.34235	0	0.00338	0.6173	0.03673	0.00024
107	0.59688	0	6e-05	0.37426	0.02879	1e-05
108	0.3567	0	1e-05	0.61975	0.02353	1e-05
109	0.95756	0	0	0.02855	0.01388	0
110	0.9643	0	3e-05	0.02413	0.01152	1e-05
111	0.96387	0	0	0.02598	0.01015	0
112	0.5719	0	0.0015	0.3962	0.03028	0.00013
113	0.98779	0	0	0.00773	0.00447	1e-05
114	0.99424	0	0	0.00258	0.00317	0
115	0.99243	0	0	0.00433	0.00324	0
116	0.97578	0	0	0.01599	0.00823	0
117	0.01293	0	0.0259	0.90898	0.05142	0.00077
118	0.27013	0	0.00103	0.66892	0.05985	6e-05
119	0.55534	0	0.00032	0.40059	0.04372	2e-05
120	0.87198	0	3e-05	0.11155	0.01644	0
121	0.998	0	0	0.00083	0.00117	1e-05
122	0.44383	0	0.00047	0.5255	0.03008	0.00011
123	0.99411	0	0	0.00319	0.0027	0
124	0.98595	0	0	0.00975	0.0043	0
125	0.82829	0	3e-05	0.13545	0.03622	0
126	0.99563	0	0	0.00223	0.00213	1e-05
127	0.89427	0	3e-05	0.0786	0.02709	1e-05
128	0.97198	0	0	0.02033	0.00769	0
129	0.87788	0	2e-05	0.10349	0.0186	1e-05
130	0.89529	0	3e-05	0.08109	0.02359	0
131	0.99853	0	0	0.00051	0.00096	0
132	0.32597	0	0.00057	0.63606	0.03731	8e-05
133	0.38879	0	3e-05	0.58731	0.02387	1e-05
134	0.0012	0	0.00331	0.98035	0.01395	0.00119
135	0.98836	0	0	0.00783	0.00381	0
136	0.96876	0	0	0.02408	0.00716	0
137	0.16254	0	0.00268	0.7536	0.08109	9e-05
138	0.97781	0	0	0.01608	0.0061	0
139	0.99921	0	0	0.0002	0.00059	0
140	0.97781	0	0	0.01608	0.0061	0
141	0.68964	0	0.00025	0.28576	0.02432	3e-05
142	0.97826	0	0	0.01379	0.00795	0
143	0.92141	0	5e-05	0.06222	0.01631	1e-05
144	0.95788	0	1e-05	0.03032	0.01179	0
145	0.98812	0	0	0.00769	0.00419	0
146	0.91332	0	0.00018	0.06705	0.01944	1e-05
147	0.64062	0	3e-05	0.33085	0.02849	1e-05
148	0.90407	0	0.00016	0.0736	0.02216	0
149	0.99579	0	0	0.0017	0.00252	0
150	0.98966	0	0	0.00657	0.00376	1e-05
151	0.25541	0	0.00038	0.70844	0.03571	6e-05
152	0.72727	0	0.00032	0.24065	0.03175	1e-05
153	0.96989	0	0	0.01752	0.01259	0
154	0.95353	0	2e-05	0.03242	0.01404	1e-05
155	0.944	0	2e-05	0.03803	0.01794	0
156	0.99101	0	0	0.00481	0.00418	0
157	0.95893	0	1e-05	0.02947	0.01159	0
158	0.90579	0	3e-05	0.0711	0.02308	0
159	0.991	0	0	0.0053	0.00371	0
160	0.98748	0	0	0.00856	0.00395	0
161	0.96276	0	2e-05	0.02718	0.01003	1e-05
162	0.90161	0	1e-05	0.06681	0.03157	0
163	0.85847	0	0.00011	0.11985	0.02157	0
164	0.84205	0	9e-05	0.11233	0.04552	0
165	0.95394	0	3e-05	0.03369	0.01235	0
166	0.85744	0	2e-05	0.12639	0.01616	0
167	0.95257	0	1e-05	0.03566	0.01176	0
168	0.98828	0	0	0.00675	0.00498	0
169	0.98791	0	0	0.00761	0.00449	0
170	0.99489	0	0	0.00229	0.00282	0
171	0.9969	0	0	0.00133	0.00178	0
172	0.93632	0	0	0.04956	0.01412	0
173	0.98986	0	0	0.00607	0.00406	1e-05
174	0.96491	0	0	0.02751	0.00759	0
175	0.99448	0	0	0.00297	0.00255	0
176	0.94837	0	2e-05	0.0353	0.01631	0
177	0.89183	0	5e-05	0.08309	0.02504	0
178	0	0.45187	0	0.45401	0	0.09411
179	0	0.17422	0	0.77903	0	0.04675
180	0	0.27456	1e-05	0.65096	0	0.07448
181	0	0.27464	2e-05	0.64532	0	0.08002
182	0	0.55979	0	0.33203	0	0.10817
183	0	0.42912	0	0.47823	0	0.09265
184	0	0.05083	0	0.92194	0	0.02723
185	0	0.22712	1e-05	0.71844	0	0.05444
186	0	0.39994	0	0.50303	0	0.09703
187	0	0.47797	0	0.41785	0	0.10418
188	0	0.42748	0	0.48073	0	0.09179
189	0	0.31207	0	0.59746	0	0.09047
190	0	0.18168	0	0.76265	0	0.05567
191	0	0.35001	0	0.57256	0	0.07743
192	0	0.18323	0	0.75881	0	0.05796
193	0	0.13564	3e-05	0.81633	1e-05	0.048
194	0	0.05	0	0.89669	0	0.0533
195	0	0.41554	0	0.48772	0	0.09674
196	0	0.11654	5e-05	0.84609	2e-05	0.0373
197	0	0.09581	2e-05	0.85803	0	0.04613
198	0	0.32102	1e-05	0.60474	0	0.07423
199	0	0.04758	2e-05	0.91512	0	0.03728
200	0	0.10331	5e-05	0.85372	1e-05	0.04291
201	0	0.19524	1e-05	0.7525	0	0.05224
202	0	0.00144	0.00021	0.98843	0.00025	0.00966
203	0	0.13447	1e-05	0.81586	0	0.04965
204	0	0.00033	1e-05	0.9976	6e-05	0.00201
205	0	0.07466	0.00015	0.89102	5e-05	0.03412
206	0	0.25011	4e-05	0.66835	0	0.0815
207	0	0.01571	1e-05	0.96807	1e-05	0.0162
208	0	0.07106	0	0.90175	0	0.0272
209	0	0.00134	0.00054	0.98911	0.00038	0.00863
210	0	0.04089	0	0.89748	0	0.06163
211	0	0.05795	7e-05	0.8887	1e-05	0.05328
212	0	0.25124	0	0.68758	0	0.06119
213	0	0.43531	0	0.47094	0	0.09375
214	0	0.15092	0	0.7905	0	0.05858
215	0	0.02951	0.00076	0.93296	0.00011	0.03666
216	0	0.4303	0	0.47779	0	0.09191
217	0	0.21838	1e-05	0.7034	0	0.07821
218	0	0.01743	2e-05	0.96842	2e-05	0.01412
219	0	3e-05	0	0.99929	0.00013	0.00055
220	0	0.07729	3e-05	0.88624	1e-05	0.03644
221	0	0.02575	2e-05	0.95335	2e-05	0.02086
222	0	0.40309	0	0.48799	0	0.10892
223	0	0.42845	0	0.46075	0	0.1108
224	0	0.31078	3e-05	0.60749	0	0.0817
225	0	0.10017	2e-05	0.84928	0	0.05052
226	0	0.25211	0	0.65446	0	0.09343
227	0	0.08018	1e-05	0.86806	0	0.05174
228	0	0.43786	0	0.44659	0	0.11555
229	0	0.16696	0	0.77297	0	0.06007
230	0	0.13207	4e-05	0.817	1e-05	0.05088
231	0.00082	8e-05	0.00138	0.98745	0.00873	0.00155
232	0	0.12136	0	0.81035	0	0.06829
233	2e-05	0.00407	0.0018	0.98193	0.00155	0.01063
234	0	0.23984	0	0.69006	0	0.07011
235	0	0.20105	1e-05	0.72796	0	0.07098
236	0	0.16809	2e-05	0.75445	0	0.07744
237	0	0.14013	0.00018	0.78729	2e-05	0.07239
238	0	0.02287	0.0018	0.93119	0.00012	0.04403
239	0	0.01364	0.00049	0.96259	0.00017	0.02312
240	0	0.25921	0	0.67988	0	0.06091
241	0	0.0154	0.00116	0.96344	0.00045	0.01956
242	0	0.0405	0.00031	0.9046	2e-05	0.05458
243	0	0.15182	5e-05	0.77906	0	0.06907
244	0	0.18301	6e-05	0.73968	0	0.07725
245	0	0.04861	0.00011	0.90041	1e-05	0.05086
246	0	0.04133	0	0.92848	0	0.03018
247	0	0.05308	0.00063	0.89381	5e-05	0.05243
248	0	0.09299	4e-05	0.86458	1e-05	0.04238
249	0	0.21491	2e-05	0.71009	0	0.07498
250	0	0.17248	3e-05	0.74941	0	0.07808
251	0	0.15722	0	0.77545	0	0.06734
252	0	0.10567	0	0.85989	0	0.03443
253	0.01371	0.00191	0.00186	0.9711	0.00528	0.00614
254	0	0.45102	0	0.45118	0	0.09781
255	0	0.02319	0.00281	0.9445	0.00048	0.02902
256	0	0.15333	5e-05	0.78193	0	0.06469
257	0	0.0149	0.00021	0.96096	5e-05	0.02387
258	0	0.16745	2e-05	0.77846	0	0.05406
259	0	0.00596	4e-05	0.96341	1e-05	0.03058
260	0	0.2537	0	0.68791	0	0.05838
261	0	0.00295	0	0.9906	0	0.00644
262	0	0.26483	1e-05	0.66007	0	0.07508
263	0	0.00214	0.0001	0.98554	8e-05	0.01214
264	0	0.18638	0.00021	0.75983	3e-05	0.05355
265	0	0.07274	0.00015	0.88888	3e-05	0.0382
266	0	0.13985	3e-05	0.81267	1e-05	0.04744
267	0	0.45577	0	0.44313	0	0.10109
268	0	0.08811	0	0.86471	0	0.04718
269	0	0.44821	0	0.45883	0	0.09296
270	0	0.39747	0	0.51944	0	0.0831
271	0	0.10404	0	0.84477	0	0.05118
272	0	0.06454	0	0.89621	0	0.03925
273	0	0.22058	0	0.6923	0	0.08712
274	0	0.32551	0	0.59975	0	0.07474
275	0	0.04348	2e-05	0.93116	1e-05	0.02533
276	0	0.299	1e-05	0.60715	0	0.09384
277	0	0.19909	0	0.73613	0	0.06478
278	0	0.36401	0	0.55126	0	0.08473
279	0	0.20762	4e-05	0.72203	0	0.0703
280	0	0.55675	0	0.33129	0	0.11196
281	0	0.00674	0.00039	0.96662	0.00013	0.02612
282	0	0.08919	8e-05	0.85429	1e-05	0.05642
283	0	0.34752	0	0.56698	0	0.08549
284	0	0.08394	1e-05	0.88202	0	0.03402
285	0	0.05234	0	0.91092	0	0.03674
286	0	0.09882	0	0.86858	0	0.03259
287	0	0.17397	0	0.76322	0	0.06281
288	0	0.34924	9e-05	0.56348	0	0.08718
289	0	0.23424	0.0003	0.69622	2e-05	0.06922
290	0.00518	0	0.0077	0.95742	0.02896	0.00075
291	0	0.03688	0.00023	0.92983	7e-05	0.03299
292	0	0.00958	1e-05	0.97596	2e-05	0.01443
293	0	0.19224	0	0.75145	0	0.0563
294	0	0.01804	0.00063	0.93524	5e-05	0.04603
295	0	0.05007	6e-05	0.91139	1e-05	0.03846
296	0	0.35358	0	0.55851	0	0.08791
297	0	8e-05	2e-05	0.99679	4e-05	0.00308
298	0.00026	0	0.00106	0.99111	0.00669	0.00088
299	1e-05	0.00093	0.00094	0.98757	0.00104	0.00951
300	0	0.02967	0	0.91812	0	0.0522
301	0	0.36624	0	0.52181	0	0.11195
302	0	0.29875	0	0.62886	0	0.07239
303	0	0.15352	0	0.8007	0	0.04577
304	0	0.254	3e-05	0.66909	0	0.07688
305	0	0.22322	1e-05	0.72043	0	0.05634
306	0	0.21861	1e-05	0.6965	0	0.08487
307	0	0.03248	1e-05	0.93061	0	0.0369
308	0	0.32067	0	0.57749	0	0.10184
309	0	0.11246	0	0.79371	0	0.09382
310	0	0.21714	1e-05	0.72979	0	0.05305
311	0	0.05456	1e-05	0.92155	1e-05	0.02386
312	0	0.06097	0.0001	0.9087	5e-05	0.03018
313	0	0.27485	0	0.65579	0	0.06936
314	0	0.56536	0	0.32053	0	0.11411
315	0	0.67757	0	0.20162	0	0.12081
316	0	0.48498	0	0.36423	0	0.15079
317	0	0.00249	0.00012	0.98419	7e-05	0.01313
318	0	0.33979	0	0.54809	0	0.11211
319	0	0.34965	0	0.53636	0	0.11399
320	0	0.35776	0	0.52654	0	0.11569
321	0	0.18308	1e-05	0.70907	0	0.10783
322	0	0.09472	7e-05	0.86143	1e-05	0.04376
323	0.00014	0.0051	0.00033	0.98521	0.00077	0.00845
324	0	0.0498	0.00055	0.92287	0.00026	0.02651
325	0	0.03495	5e-05	0.93245	1e-05	0.03253
326	0	0.10156	1e-05	0.82096	1e-05	0.07747
327	0	0.13581	0	0.82087	0	0.04332
328	0	0.26799	0	0.66172	0	0.07029
329	0	0.34913	0	0.57117	0	0.0797
330	0	0.23507	1e-05	0.68284	0	0.08208
331	0	0.36774	0	0.52788	0	0.10438
332	0	0.05916	0.00019	0.89548	2e-05	0.04514
333	0	0.31009	0	0.5961	0	0.09381
334	0	0.06643	3e-05	0.89102	0	0.04252
335	0	0.03395	3e-05	0.93231	2e-05	0.03371
336	0	0.3758	0	0.53638	0	0.08781
337	0	0.23874	2e-05	0.68229	0	0.07894
338	0	0.0568	0	0.88765	0	0.05554
339	0	0.40794	0	0.4895	0	0.10255
340	0	0.56979	0	0.31586	0	0.11435
341	0	0.5155	0	0.37788	0	0.10662
342	0	0.22769	1e-05	0.71707	0	0.05523
343	0	0.04094	0.0001	0.92769	2e-05	0.03124
344	0	0.21621	1e-05	0.70711	0	0.07667
345	0	0.43958	1e-05	0.46671	0	0.0937
346	0	0.1568	4e-05	0.7896	1e-05	0.05356
347	0	0.46588	0	0.42744	0	0.10669
348	0	0.44086	0	0.46729	0	0.09185
349	0	0.33147	3e-05	0.5652	0	0.10331
350	0	0.18173	4e-05	0.71032	0	0.10791
351	0	0.00985	4e-05	0.97793	4e-05	0.01213
352	0	0.34346	2e-05	0.57736	0	0.07916
353	0	0.07168	4e-05	0.88865	1e-05	0.03961
354	0	0.10123	4e-05	0.8469	0	0.05183
355	0	0.11577	6e-05	0.84384	2e-05	0.04031
356	0	0.08271	4e-05	0.86865	1e-05	0.04859
357	0	0.02066	0.00037	0.9524	0.0001	0.02647
358	0	0.39811	2e-05	0.50724	0	0.09463
359	0	0.5412	0	0.35497	0	0.10384
360	0	0.56589	0	0.3166	0	0.11751
361	0	0.44851	0	0.4513	1e-05	0.10018
362	0	0.16752	9e-05	0.77096	1e-05	0.06142
363	0	0.04988	0	0.89278	0	0.05733
364	0	0.38452	1e-05	0.53327	0	0.0822
365	0	0.12225	0	0.78328	0	0.09446
366	0	0.41199	0	0.48128	0	0.10673
367	0	0.32785	1e-05	0.59615	0	0.07598
368	0	0.47271	1e-05	0.42109	0	0.1062
369	0	0.22355	1e-05	0.70912	0	0.06732
370	0	0.33418	1e-05	0.5722	0	0.09361
371	0	0.36559	0	0.54907	0	0.08534
372	0	0.34226	1e-05	0.57099	0	0.08674
373	0	0.21775	1e-05	0.7202	0	0.06204
374	0	0.04274	0.00065	0.92005	0.00011	0.03645
375	0	0.03917	0	0.9389	0	0.02193
376	0	0.40246	0	0.51415	0	0.08339
377	0	0.32794	1e-05	0.57841	0	0.09364
378	0	0.15995	5e-05	0.76653	0	0.07347
379	0	0.38023	0	0.5215	0	0.09827
380	0	0.36614	1e-05	0.55272	0	0.08113
381	0	0.5845	0	0.30216	0	0.11334
382	0	0.29481	8e-05	0.61746	0	0.08765
383	0	0.11866	1e-05	0.83057	1e-05	0.05076
384	0	0.50775	0	0.39435	0	0.09791
385	0	0.44928	2e-05	0.45265	0	0.09806
386	0	0.23217	0.00056	0.67867	2e-05	0.08858
387	2e-05	0.0724	0.00159	0.88706	0.00043	0.0385
388	0	0.07595	0.00044	0.88873	0.00016	0.03472
389	0	0.24668	4e-05	0.6842	0	0.06909
390	0	0.41399	0	0.49529	0	0.09072
391	0	0.44704	0	0.45178	0	0.10118
392	0	0.32826	0	0.57878	0	0.09295
393	0	0.3395	0	0.55923	0	0.10128
394	0	0.11344	0	0.83651	0	0.05004
395	0	0.106	0	0.80464	0	0.08936
396	0	0.45207	0	0.43099	0	0.11694
397	0	0.59246	0	0.29013	0	0.11741
398	0	0.09735	1e-05	0.84958	0	0.05306
399	0	0.25673	0	0.67468	0	0.06859
400	0	0.07222	0	0.88021	0	0.04756
401	0	0.126	0.00024	0.81185	2e-05	0.06189
402	0	0.01366	1e-05	0.95033	0	0.036
403	0	0.02501	0.00215	0.94202	0.00042	0.03039
404	0	0.05435	2e-05	0.92216	2e-05	0.02345
405	0	0.10643	1e-05	0.83925	0	0.05431
406	0	0.37977	2e-05	0.52479	0	0.09543
407	0	0.41888	1e-05	0.4937	0	0.08741
408	0	0.13832	0.00036	0.78773	2e-05	0.07357
409	0	0.48713	0	0.41599	0	0.09688
410	0	0.18803	0	0.76022	0	0.05174
411	0	0.07477	0	0.86361	0	0.06162
412	0	0.47147	0	0.41793	0	0.11059
413	0	0.40438	0	0.51349	0	0.08214
414	0	0.2552	0	0.63619	0	0.1086
415	0	0.02883	0.00444	0.9275	0.00064	0.03859
416	0	0.45585	0	0.44196	0	0.10219
417	0	0.33626	0	0.56133	0	0.10241
418	0	0.40369	0	0.50793	0	0.08837
419	0	0.49426	0	0.4037	0	0.10204
420	0	0.41491	0	0.48426	0	0.10083
421	0	0.41709	0	0.48661	0	0.09629
422	0	0.39261	0	0.5065	0	0.10089
423	0	0.09934	5e-05	0.85796	1e-05	0.04264
424	0	0.23167	0	0.69882	0	0.06951
425	0	0.02924	1e-05	0.94849	1e-05	0.02225
426	0	0.12389	9e-05	0.8358	3e-05	0.0402
427	0	0.30563	0	0.60269	0	0.09168
428	0	0.00035	0.00013	0.99002	6e-05	0.00944
429	0	0.11018	8e-05	0.82377	0	0.06595
430	0	0.02535	0.00105	0.93631	0.00013	0.03716
431	0	0.00536	0.00047	0.98078	0.00019	0.01321
432	0	0.00201	0.00051	0.97585	9e-05	0.02154
433	0	0.00044	0.00128	0.99138	0.00179	0.0051
434	0	0.04828	0.00502	0.89898	0.00035	0.04737
435	0	0.12257	3e-05	0.81454	0	0.06286
436	0	0.35254	1e-05	0.57009	0	0.07736
437	0	0.34713	1e-05	0.57505	0	0.07781
438	0	0.08028	0	0.78177	0	0.13795
439	0	0.17581	2e-05	0.75737	0	0.0668
440	0	0.09033	2e-05	0.84052	0	0.06912
441	0	0.14097	3e-05	0.7835	0	0.0755
442	0	0.19737	0	0.73288	1e-05	0.06974
443	0	0.22578	4e-05	0.68406	0	0.09012
444	0	0.11188	3e-05	0.82844	0	0.05964
445	0	0.07473	3e-05	0.87149	0	0.05375
446	0	0.1253	7e-05	0.80785	0	0.06677
447	0	0.27755	0	0.65284	1e-05	0.06961
448	0	0.02768	0.00013	0.92852	1e-05	0.04365
449	0	0.03466	0.0021	0.90764	0.00011	0.05549
450	0	0.12344	1e-05	0.81973	0	0.05681
451	0	0.15343	0	0.8042	0	0.04236
452	0	0.14245	0	0.76787	0	0.08968
453	0	0.08104	0.00151	0.86556	0.00016	0.05173
454	0	0.12109	0	0.82433	0	0.05458
455	0	0.23362	3e-05	0.67815	0	0.0882
456	0	0.1713	8e-05	0.75433	0	0.07429
457	0	0.13572	3e-05	0.78776	0	0.07648
458	0	0.01024	0	0.9608	0	0.02896
459	0	0.15451	0	0.75703	0	0.08846
460	0	0.41182	0	0.49266	0	0.09552
461	0	0.00086	0.01427	0.96601	0.00216	0.01671
462	0	0.13301	0.00035	0.77977	1e-05	0.08686
463	0	0.07835	0.00036	0.87598	5e-05	0.04525
464	0	0.07765	1e-05	0.86036	0	0.06199
465	0	0.0187	0.00164	0.94126	0.00013	0.03827
466	0	0.2676	0	0.64957	0	0.08282
467	0	0.40885	0	0.48299	0	0.10817
468	0	0.0043	0.00014	0.98458	0.00013	0.01086
469	0	0.3719	0	0.53566	0	0.09244
470	0	0.28339	1e-05	0.62103	0	0.09557
471	1e-05	0.00368	0.00074	0.98209	0.00046	0.01302
472	0	0.01447	6e-05	0.96144	1e-05	0.02401
473	0	0.00185	0.00081	0.98474	0.00051	0.01208
474	0	0.2081	1e-05	0.73054	0	0.06134
475	0	0.13568	1e-05	0.803	0	0.06131
476	0	0.15079	0	0.79199	0	0.05722
477	0	0.36678	0	0.55793	0	0.07529
478	0	0.16121	0	0.78583	0	0.05296
479	0	0.07253	3e-05	0.88444	1e-05	0.043
480	0	0.27127	1e-05	0.63089	0	0.09784
481	0	0.39697	0	0.51561	0	0.08742
482	0	0.18819	3e-05	0.75868	1e-05	0.0531
483	0	0.14261	2e-05	0.8091	1e-05	0.04826
484	0	0.02651	0.00035	0.92067	2e-05	0.05245
485	0	0.07127	0	0.88709	0	0.04164
486	0	0.00057	0.00208	0.9743	0.00022	0.02282
487	0	0.04593	5e-05	0.92101	1e-05	0.03301
488	0	0.29462	1e-05	0.63389	0	0.07149
489	0	0.29143	0	0.63858	0	0.07
490	0	0.29461	0	0.6251	0	0.08029
491	0	0.37388	0	0.54094	0	0.08517
492	0	0.27599	5e-05	0.64387	0	0.08009
493	0	0.20547	1e-05	0.73264	0	0.06188
494	0	0.06677	7e-05	0.89151	2e-05	0.04162
495	0	0.13264	1e-05	0.82807	1e-05	0.03927
496	0	0.30005	0	0.63415	0	0.06579
497	0	0.15952	0.00021	0.77339	1e-05	0.06686
498	0	0.24577	6e-05	0.69539	1e-05	0.05877
499	0	0.34077	0	0.58562	0	0.07361
500	0	0.12002	0	0.84012	1e-05	0.03985
501	0	0.23258	0.00055	0.69637	3e-05	0.07047
502	0	0.00091	0.01995	0.95793	0.00316	0.01804
503	0	0.1401	0.00044	0.80641	6e-05	0.053
504	0	0.17723	2e-05	0.73997	0	0.08278
505	0	0.02114	0.00045	0.92073	1e-05	0.05767
506	0	0.0061	0.00161	0.97767	0.00086	0.01377
507	0	0.01374	3e-05	0.94015	0	0.04608
508	0	0.00057	0.00099	0.98726	0.00035	0.01084
509	0	0.01567	0.00097	0.95651	0.00023	0.02662
510	0	0.15062	0.00124	0.79104	0.00012	0.05697
511	0	0.01059	0.00021	0.97573	0.00017	0.0133
512	0	0.10919	0.00073	0.84947	0.00019	0.04042
513	0.00017	0.00611	0.00578	0.97013	0.00263	0.01519
514	0	0.00708	0.00026	0.9767	0.00014	0.01583
515	1e-05	0.02829	0.00365	0.93683	0.00068	0.03054
516	3e-05	0.02643	0.00147	0.95012	0.00078	0.02116
517	0	0.17826	3e-05	0.76573	0	0.05598
518	0.00014	0.00026	0.00212	0.98958	0.00319	0.0047
519	3e-05	0.00102	0.0004	0.99327	0.0018	0.00349
520	0.00052	0.00127	0.00228	0.98598	0.00397	0.00599
521	0	0.01227	0.0051	0.95202	0.00084	0.02977
522	0	0.25098	0.00096	0.67949	7e-05	0.0685
523	0	0.18994	0.0004	0.74765	3e-05	0.06198
524	0	0.29329	1e-05	0.63384	0	0.07286
525	0	0.08757	0.00056	0.84959	4e-05	0.06223
526	0	0.08713	0.00032	0.85394	2e-05	0.05859
527	0	0.28716	0	0.64754	0	0.0653
528	0	0.47413	0	0.41818	0	0.10769
529	0	0.15924	0	0.78124	0	0.05952
530	0	0.14478	2e-05	0.78248	0	0.07272
531	0	0.20804	1e-05	0.70539	0	0.08656
532	0	0.1188	0.00015	0.84302	5e-05	0.03797
533	0	0.18799	2e-05	0.7476	0	0.06439
534	0	0.01449	9e-05	0.96257	3e-05	0.02282
535	0	0.20681	1e-05	0.70332	0	0.08986
536	0	0.10491	0	0.84449	0	0.0506
537	0	0.49299	0	0.40433	0	0.10268
538	0	0.39204	0	0.51116	0	0.0968
539	0	0.01248	0	0.9722	1e-05	0.01531
540	0	0.31338	3e-05	0.59941	0	0.08718
541	0	0.15202	6e-05	0.78855	1e-05	0.05936
542	0	0.22568	0	0.71225	0	0.06207
543	0	0.07282	0	0.89078	0	0.03639
544	0	0.10381	2e-05	0.84269	0	0.05348
545	0	0.27932	0	0.64279	0	0.07789
546	0	0.0029	4e-05	0.98068	1e-05	0.01637
547	0.00611	0	0.00209	0.95989	0.03162	0.0003
548	0	0.00093	8e-05	0.99341	0.00013	0.00545
549	0.00045	1e-05	0.00066	0.99119	0.0068	0.0009
550	0.00523	0	0.00162	0.94378	0.04917	0.0002
551	7e-05	1e-05	0.00018	0.99731	0.00115	0.00128
552	0.35403	0	0.00089	0.60946	0.03552	0.0001
553	6e-05	1e-05	0.00166	0.9893	0.00789	0.00108
554	2e-05	0	0.00068	0.99481	0.00359	0.00089
555	0.09967	0	0.00044	0.88016	0.01945	0.00028
556	1e-05	2e-05	0.01689	0.97149	0.00492	0.00668
557	0.00399	0	0.00122	0.97939	0.01494	0.00045
558	0	8e-05	0.00016	0.99565	0.00034	0.00377
559	0	0.01184	0.0002	0.96213	5e-05	0.02578
560	0.00013	0	0.00045	0.99365	0.00537	0.0004
561	0	2e-05	0.00307	0.99068	0.00334	0.00289
562	0.00011	2e-05	0.02358	0.95815	0.01382	0.00432
563	0.00403	0	0.00572	0.95666	0.03278	0.0008
564	1e-05	0.00132	0.00038	0.99134	0.00075	0.0062
565	0	0	2e-05	0.99921	0.00032	0.00045
566	0.00998	0	0.00253	0.95336	0.03365	0.00047
567	0	0.00252	6e-05	0.98908	7e-05	0.00827
568	0.00225	0.00011	0.00013	0.99345	0.00189	0.00216
569	0.00216	0.00011	0.00014	0.9935	0.00187	0.00223
570	0.00082	0	8e-05	0.9908	0.00823	8e-05
571	0.01363	0	3e-05	0.98372	0.00204	0.00057
572	2e-05	2e-05	0.0002	0.99709	0.00075	0.00192
573	0.21324	0	0.00033	0.76398	0.02227	0.00017
574	0.33135	0	0.00102	0.62427	0.04325	0.00011
575	0.03501	0	0.00048	0.88256	0.08193	2e-05
576	0	0.00153	2e-05	0.99365	8e-05	0.00472
577	0.16277	0	0.0001	0.80404	0.03306	3e-05
578	0.85813	0	3e-05	0.11498	0.02685	0
579	0	2e-05	1e-05	0.9986	6e-05	0.00131
580	0.00433	0	0.01992	0.93713	0.03729	0.00133
581	0.97236	0	0	0.02022	0.00741	0
582	0.2782	0	0.00087	0.69927	0.02131	0.00035
583	0.00077	0	4e-05	0.99799	0.001	0.0002
584	0.03464	0	0.00105	0.93954	0.02454	0.00022
585	0.99405	0	0	0.00334	0.00261	0
586	1e-05	1e-05	0.00296	0.98976	0.00582	0.00144
587	0.00219	1e-05	0.00301	0.98066	0.01274	0.00139
588	0	0.00171	0.00368	0.98061	0.00132	0.01267
589	0	0.00211	0.00035	0.97902	0.00014	0.01838
590	0.00041	0	0.00067	0.98523	0.01323	0.00045
591	0.01098	0.00048	0.00311	0.97149	0.00995	0.00398
592	0.00208	5e-05	0.00152	0.98548	0.00943	0.00144
593	3e-05	0.00229	0.00036	0.98941	0.00069	0.00721
594	3e-05	0.00229	0.00036	0.98941	0.00069	0.00721
595	0.00053	6e-05	5e-05	0.9969	0.00075	0.00171
596	1e-05	0.00071	0.00343	0.98597	0.00208	0.00781
597	0.00082	0	0.0108	0.97494	0.01013	0.0033
598	0.29865	0	0.00031	0.64525	0.05577	3e-05
599	0.00013	0.00015	3e-05	0.99767	0.00021	0.00182
600	0.94678	0	0	0.03579	0.01743	0
601	0.99539	0	0	0.00216	0.00245	0
602	0.97734	0	0	0.01562	0.00704	0
603	0.99254	0	0	0.0037	0.00375	0
604	0.99408	0	0	0.00326	0.00266	0
605	0.99868	0	0	0.00041	0.00091	0
606	0.03464	0	0.00873	0.91361	0.04243	0.0006
607	0.40818	0	0.0003	0.54615	0.04533	4e-05
608	0	3e-05	0.00055	0.99619	0.00146	0.00177
609	7e-05	1e-05	0.00075	0.99176	0.00682	0.0006
610	6e-05	0	0.00012	0.99635	0.00322	0.00026
611	0.33741	0	4e-05	0.64624	0.01629	3e-05
612	0	0.09284	0	0.87518	0	0.03197
613	0	0.00116	0.00024	0.99077	0.00025	0.00759
614	0.05002	1e-05	0.00125	0.92423	0.02392	0.00057
615	0.49349	0	0.00014	0.48815	0.01813	8e-05
616	0.16443	0	1e-05	0.75621	0.07934	1e-05
617	0.47802	0	0.00015	0.50373	0.01801	9e-05
618	0.4803	0	1e-05	0.50981	0.00987	1e-05
619	0.09709	0	0.00018	0.88562	0.01699	0.00012
620	0	1e-05	1e-05	0.99621	4e-05	0.00373
621	0.95555	0	2e-05	0.02877	0.01565	0
622	0.9251	0	0	0.06439	0.0105	0
623	0.46007	0	0.00044	0.50627	0.03317	5e-05
624	0.57317	0	0.00015	0.40017	0.02648	3e-05
625	0.96058	0	0	0.03195	0.00746	0
626	0	0.00149	2e-05	0.98341	1e-05	0.01507
627	0	0.00076	0.00687	0.97097	0.00094	0.02045
628	0	0.00042	0.00464	0.98421	0.00169	0.00904
629	0	0.00029	0.0074	0.98173	0.00291	0.00768
630	0.58955	0	0.00025	0.38612	0.02402	5e-05
631	0	8e-05	0.01374	0.97299	0.00308	0.01011
632	0.0003	1e-05	0.00205	0.99051	0.00548	0.00165
633	0	8e-05	0.01374	0.97299	0.00308	0.01011
634	0.00524	0	0.00053	0.9842	0.00977	0.00026
635	0.02082	0	0.00017	0.96524	0.01368	9e-05
636	4e-05	0	0.00062	0.99214	0.00685	0.00035
637	0.00077	0	0.00269	0.98874	0.00619	0.00161

## Sheet: alelles
Past climate changes facilitated homoploid speciation in three mountain spiny fescues (Festuca, Poaceae)
Marques I, Draper D, López-Herranz ML, Garnatje T, Segarra-Moragues JG, Catalán P.
Table S3. List of SSR alleles present in the parental species Festuca eskia and F. gautieri and the hybrid F. picoeuropeana.
species	id	pop_id	tipo_pop	Mountain range	Population_sint	A111	A111	B119	B119	B125	B125	B130	B130	A121	A121	B7	B7	A2	A2	B103	B103	B109	B109	A4	A4
eskia	FE0351	1	F.esk	Cantabrian Mnts	Leitariegos1	223	223	146	150	207	209	170	170	103	103	287	309	188	200	134	134	211	211	284	284
eskia	FE0352	1	F.esk	Cantabrian Mnts	Leitariegos1	223	223	144	144	207	207	170	170	103	103	0	0	160	188	134	134	211	217	284	284
eskia	FE0353	1	F.esk	Cantabrian Mnts	Leitariegos1	187	223	148	148	209	209	170	170	103	103	311	313	160	188	134	134	209	215	310	310	shared with F. eskia and F. gautieri	8
eskia	FE0354	1	F.esk	Cantabrian Mnts	Leitariegos1	193	223	150	152	207	209	170	170	103	103	269	291	160	188	134	134	209	213	294	294	shared only with F. gautieri	42
eskia	FE0355	1	F.esk	Cantabrian Mnts	Leitariegos1	223	223	144	144	209	211	168	170	103	103	0	0	160	160	134	134	213	215	284	284	shared only with F. eskia	39
eskia	FE0356	1	F.esk	Cantabrian Mnts	Leitariegos1	223	223	146	146	207	207	170	172	103	103	291	303	160	188	134	134	217	231	284	284	private alelles	11
eskia	FE0357	1	F.esk	Cantabrian Mnts	Leitariegos1	187	223	148	148	207	211	170	170	103	103	269	313	188	200	134	134	217	231	284	284
eskia	FE0358	1	F.esk	Cantabrian Mnts	Leitariegos1	223	223	146	188	207	209	170	172	103	121	283	291	160	190	134	134	211	219	284	314
eskia	FE0359	1	F.esk	Cantabrian Mnts	Leitariegos1	223	223	146	146	207	207	170	170	103	103	291	309	160	188	134	134	211	217	284	314
eskia	FE0360	1	F.esk	Cantabrian Mnts	Leitariegos1	223	223	146	146	207	209	170	170	103	103	269	311	160	200	134	134	211	217	284	314
eskia	FE0361	1	F.esk	Cantabrian Mnts	Leitariegos1	187	223	146	146	207	209	170	174	103	103	297	309	188	200	134	134	211	217	284	284
eskia	FE0362	1	F.esk	Cantabrian Mnts	Leitariegos1	223	223	152	152	207	211	170	170	103	103	273	309	160	200	134	134	215	231	284	284
eskia	FE0363	1	F.esk	Cantabrian Mnts	Leitariegos1	187	223	148	148	207	209	170	170	103	103	285	285	160	160	132	134	215	215	284	284
eskia	FE0364	1	F.esk	Cantabrian Mnts	Leitariegos1	187	187	148	148	207	211	170	170	103	103	307	323	160	188	134	134	215	231	284	284
eskia	FE0365	1	F.esk	Cantabrian Mnts	Leitariegos1	223	223	148	152	207	207	170	170	103	103	271	309	200	200	132	134	209	231	284	284
eskia	FE0366	1	F.esk	Cantabrian Mnts	Leitariegos1	187	223	150	162	207	209	170	170	103	109	271	309	160	200	132	134	209	231	284	284
eskia	FE0367	1	F.esk	Cantabrian Mnts	Leitariegos1	187	223	150	162	207	209	170	170	103	109	269	309	160	200	132	134	215	231	284	284
eskia	FE0368	1	F.esk	Cantabrian Mnts	Leitariegos1	223	223	150	162	207	209	170	174	103	103	309	313	160	188	134	134	211	229	284	284
eskia	FE0369	1	F.esk	Cantabrian Mnts	Leitariegos1	187	187	144	144	209	209	170	170	103	103	297	299	160	200	134	134	211	211	284	284
eskia	FE0370	1	F.esk	Cantabrian Mnts	Leitariegos1	187	223	146	162	207	209	170	170	103	109	269	291	160	160	134	134	209	211	284	284
eskia	FE0371	1	F.esk	Cantabrian Mnts	Leitariegos1	223	223	146	162	207	209	170	174	103	109	293	309	160	200	134	134	211	211	284	308
eskia	FE0372	1	F.esk	Cantabrian Mnts	Leitariegos1	223	223	144	150	207	209	170	170	103	109	285	291	160	160	134	134	201	215	284	284
eskia	FE0373	1	F.esk	Cantabrian Mnts	Leitariegos1	223	223	150	162	207	209	170	170	103	109	269	293	160	160	132	134	209	211	284	284
eskia	FE0374	1	F.esk	Cantabrian Mnts	Leitariegos1	223	223	150	162	209	209	170	170	103	103	297	301	160	188	134	134	211	215	284	284
eskia	FE0375	1	F.esk	Cantabrian Mnts	Leitariegos1	223	223	130	136	211	213	170	170	103	103	291	297	160	188	134	134	211	215	284	284
eskia	FE0376	1	F.esk	Cantabrian Mnts	Leitariegos1	223	223	144	144	207	209	170	174	103	103	299	309	188	188	134	134	201	215	284	284
eskia	FE0377	1	F.esk	Cantabrian Mnts	Leitariegos1	187	223	146	150	207	209	170	170	103	103	291	299	148	160	134	134	211	221	316	316
eskia	FE0381	2	F.esk	Cantabrian Mnts	Somiedo1	223	223	144	144	207	209	170	174	101	103	287	287	160	190	132	134	211	217	284	284
eskia	FE0382	2	F.esk	Cantabrian Mnts	Somiedo1	223	223	142	142	207	217	170	170	103	103	279	295	160	188	132	136	213	231	284	284
eskia	FE0383	2	F.esk	Cantabrian Mnts	Somiedo1	223	223	150	150	207	209	170	170	103	103	281	293	188	188	132	132	211	211	284	284
eskia	FE0384	2	F.esk	Cantabrian Mnts	Somiedo1	223	223	150	150	207	207	170	170	103	103	279	317	160	188	134	134	211	217	284	294
eskia	FE0385	2	F.esk	Cantabrian Mnts	Somiedo1	223	223	150	150	207	207	170	172	121	121	281	281	160	188	132	134	211	211	284	294
eskia	FE0386	2	F.esk	Cantabrian Mnts	Somiedo1	223	223	146	146	207	217	170	170	103	103	275	293	160	188	132	136	211	217	284	284
eskia	FE0387	2	F.esk	Cantabrian Mnts	Somiedo1	223	223	144	150	207	217	170	170	103	103	269	287	160	188	134	136	211	211	284	284
eskia	FE0388	2	F.esk	Cantabrian Mnts	Somiedo1	207	223	142	148	207	209	170	170	103	109	275	295	160	188	132	134	211	217	284	284
eskia	FE0389	2	F.esk	Cantabrian Mnts	Somiedo1	223	223	144	150	207	209	170	174	103	103	269	269	200	200	132	136	211	211	284	284
eskia	FE0390	2	F.esk	Cantabrian Mnts	Somiedo1	223	223	146	150	207	209	170	174	103	103	275	287	188	200	134	134	211	231	284	284
eskia	FE0391	2	F.esk	Cantabrian Mnts	Somiedo1	205	223	128	132	207	209	170	170	103	103	293	297	160	188	132	136	211	215	284	284
eskia	FE0392	2	F.esk	Cantabrian Mnts	Somiedo1	223	223	150	150	207	209	172	174	103	103	287	299	160	188	132	134	211	215	284	284
eskia	FE0393	2	F.esk	Cantabrian Mnts	Somiedo1	223	223	150	150	207	209	172	174	103	103	287	299	160	188	132	134	211	215	284	284
eskia	FE0394	2	F.esk	Cantabrian Mnts	Somiedo1	207	223	150	150	207	209	172	174	103	103	287	299	188	200	132	132	211	215	284	284
eskia	FE0395	2	F.esk	Cantabrian Mnts	Somiedo1	205	223	142	150	207	209	170	170	103	103	281	299	160	200	132	134	211	213	284	284
eskia	FE0396	2	F.esk	Cantabrian Mnts	Somiedo1	207	223	144	148	207	217	170	170	97	103	275	299	160	200	132	134	211	211	284	284
eskia	FE0397	2	F.esk	Cantabrian Mnts	Somiedo1	223	223	140	146	207	217	170	170	97	103	275	281	160	200	132	136	211	213	284	284
eskia	FE0398	2	F.esk	Cantabrian Mnts	Somiedo1	223	223	146	148	207	211	170	174	97	103	269	285	200	200	134	134	201	219	284	288
eskia	FE0399	2	F.esk	Cantabrian Mnts	Somiedo1	223	223	150	152	207	207	170	172	103	103	287	293	160	188	132	134	211	215	284	284
eskia	FE0400	2	F.esk	Cantabrian Mnts	Somiedo1	223	223	150	152	207	207	170	172	103	103	287	293	160	188	132	134	211	215	284	284
eskia	FE0401	2	F.esk	Cantabrian Mnts	Somiedo1	0	0	148	148	209	209	170	174	103	103	281	293	188	200	132	132	211	217	284	284
eskia	FE0402	2	F.esk	Cantabrian Mnts	Somiedo1	207	223	142	148	209	211	170	170	97	103	293	295	160	160	132	136	213	217	284	284
eskia	FE0403	2	F.esk	Cantabrian Mnts	Somiedo1	223	223	142	148	209	211	170	170	103	103	293	295	160	160	132	136	213	217	284	284
eskia	FE0404	2	F.esk	Cantabrian Mnts	Somiedo1	223	223	142	162	209	209	170	170	103	103	287	295	160	190	134	136	217	231	284	284
eskia	FE0405	2	F.esk	Cantabrian Mnts	Somiedo1	207	223	144	144	207	207	170	170	97	103	269	297	188	200	134	134	231	231	284	284
eskia	FE0406	2	F.esk	Cantabrian Mnts	Somiedo1	223	223	142	152	207	217	170	170	101	103	287	297	160	188	132	134	231	231	284	288
eskia	FE0407	2	F.esk	Cantabrian Mnts	Somiedo1	223	223	144	150	207	209	170	170	103	103	287	293	160	200	132	136	213	217	284	284
eskia	FE0231	3	F.esk	Cantabrian Mnts	Pandetrave1	223	223	130	140	209	209	0	0	103	103	287	287	188	188	120	134	211	215	296	296
eskia	FE0232	3	F.esk	Cantabrian Mnts	Pandetrave1	225	225	138	142	209	227	170	170	121	135	287	303	160	186	134	134	201	211	296	296
eskia	FE0233	3	F.esk	Cantabrian Mnts	Pandetrave1	225	225	140	148	209	209	168	170	103	103	279	283	186	190	134	134	201	215	308	308
eskia	FE0234	3	F.esk	Cantabrian Mnts	Pandetrave1	225	225	140	140	209	217	170	172	103	103	283	285	190	190	134	134	211	217	314	314
eskia	FE0235	3	F.esk	Cantabrian Mnts	Pandetrave1	225	225	140	140	207	209	170	172	121	135	275	291	160	160	134	134	201	209	308	308
eskia	FE0236	3	F.esk	Cantabrian Mnts	Pandetrave1	225	225	140	140	209	209	170	170	103	103	283	305	190	190	132	134	201	217	314	314
eskia	FE0237	3	F.esk	Cantabrian Mnts	Pandetrave1	207	223	150	150	221	229	170	170	103	103	279	305	188	190	134	134	207	217	310	320
eskia	FE0238	3	F.esk	Cantabrian Mnts	Pandetrave1	223	223	148	150	221	235	170	170	103	103	271	279	160	188	134	134	213	229	294	310
eskia	FE0239	3	F.esk	Cantabrian Mnts	Pandetrave1	223	223	148	148	221	229	170	170	103	103	279	279	160	190	122	134	211	213	294	314
eskia	FE0240	3	F.esk	Cantabrian Mnts	Pandetrave1	225	225	140	148	211	217	170	170	103	103	285	303	160	186	134	136	209	211	310	310
eskia	FE0241	3	F.esk	Cantabrian Mnts	Pandetrave1	225	225	130	144	211	217	170	170	103	103	285	303	160	186	134	136	209	211	310	310
eskia	FE0242	3	F.esk	Cantabrian Mnts	Pandetrave1	225	225	144	144	229	229	170	170	103	103	285	285	160	186	132	134	207	217	284	284
eskia	FE0243	3	F.esk	Cantabrian Mnts	Pandetrave1	225	225	144	144	229	229	170	170	103	103	285	293	160	186	132	134	211	217	316	316
eskia	FE0244	3	F.esk	Cantabrian Mnts	Pandetrave1	225	225	144	148	207	229	170	172	103	103	273	285	160	186	134	134	207	217	316	316
eskia	FE0246	3	F.esk	Cantabrian Mnts	Pandetrave1	225	225	146	146	207	217	170	170	103	103	279	285	160	160	134	134	207	211	316	316
eskia	FE0247	3	F.esk	Cantabrian Mnts	Pandetrave1	225	225	148	148	215	215	170	176	103	103	285	303	186	186	134	134	211	217	308	308
eskia	FE0248	3	F.esk	Cantabrian Mnts	Pandetrave1	223	223	120	148	215	223	170	170	103	103	285	291	188	188	134	134	209	217	0	0
eskia	FE0250	3	F.esk	Cantabrian Mnts	Pandetrave1	223	223	146	146	217	229	170	170	103	103	285	285	188	190	134	134	0	0	0	0
eskia	FE0251	3	F.esk	Cantabrian Mnts	Pandetrave1	225	225	144	144	231	231	170	170	103	103	289	289	186	186	134	136	217	221	308	308
eskia	FE0252	3	F.esk	Cantabrian Mnts	Pandetrave1	225	225	148	148	211	211	170	176	103	103	285	303	186	186	134	134	217	219	316	316
eskia	FE0253	3	F.esk	Cantabrian Mnts	Pandetrave1	225	225	148	148	211	211	170	176	103	103	285	303	186	186	134	134	217	219	316	316
eskia	FE0255	3	F.esk	Cantabrian Mnts	Pandetrave1	225	225	128	134	231	231	170	170	103	103	291	303	160	160	134	134	215	217	308	316
eskia	FE0256	3	F.esk	Cantabrian Mnts	Pandetrave1	225	225	146	146	231	231	170	170	103	103	291	309	186	186	134	134	217	217	304	304
eskia	FE0257	3	F.esk	Cantabrian Mnts	Pandetrave1	225	225	134	134	211	217	170	170	103	103	273	281	186	186	134	134	215	221	308	308
eskia	FE0258	3	F.esk	Cantabrian Mnts	Pandetrave1	225	225	128	134	231	231	170	170	103	103	273	279	160	160	134	136	209	211	284	284
eskia	FE0259	3	F.esk	Cantabrian Mnts	Pandetrave1	225	225	144	144	209	231	170	170	103	103	273	291	186	202	134	134	211	231	284	284
eskia	FE0260	3	F.esk	Cantabrian Mnts	Pandetrave1	223	223	128	140	209	217	170	170	103	103	271	285	160	188	132	136	211	217	296	312
eskia	FE0261	4	F.esk	Cantabrian Mnts	Valdeón1	225	225	138	138	209	221	170	170	103	103	273	273	186	186	134	134	209	211	312	312
eskia	FE0262	4	F.esk	Cantabrian Mnts	Valdeón1	185	223	142	142	209	229	170	172	103	111	285	285	188	188	134	134	201	219	294	318
eskia	FE0263	4	F.esk	Cantabrian Mnts	Valdeón1	223	223	134	134	209	229	174	174	103	103	271	287	188	190	132	134	217	231	294	294
eskia	FE0264	4	F.esk	Cantabrian Mnts	Valdeón1	223	223	130	142	211	211	172	174	103	103	279	287	188	188	132	134	215	217	308	308
eskia	FE0265	4	F.esk	Cantabrian Mnts	Valdeón1	225	225	128	136	221	221	170	174	103	103	285	285	190	190	132	134	209	217	306	306
eskia	FE0266	4	F.esk	Cantabrian Mnts	Valdeón1	225	225	142	142	221	221	170	174	103	103	281	289	190	190	134	134	221	221	310	310
eskia	FE0267	4	F.esk	Cantabrian Mnts	Valdeón1	225	225	128	134	207	209	174	180	103	103	273	289	160	190	122	132	217	217	310	310
eskia	FE0268	4	F.esk	Cantabrian Mnts	Valdeón1	223	223	142	146	217	229	170	174	103	103	271	305	188	190	134	134	201	211	294	304
eskia	FE0269	4	F.esk	Cantabrian Mnts	Valdeón1	225	225	142	142	207	209	172	180	103	103	273	279	186	190	122	134	223	223	308	324
eskia	FE0270	4	F.esk	Cantabrian Mnts	Valdeón1	223	223	120	134	211	229	170	174	103	103	271	287	188	188	134	134	217	219	318	318
eskia	FE0271	4	F.esk	Cantabrian Mnts	Valdeón1	225	225	138	138	221	221	170	170	103	103	273	273	186	186	134	134	219	221	304	304
eskia	FE0272	4	F.esk	Cantabrian Mnts	Valdeón1	225	225	142	142	209	221	174	174	103	103	281	281	186	190	134	134	215	215	308	308
eskia	FE0273	4	F.esk	Cantabrian Mnts	Valdeón1	225	225	138	138	209	221	170	170	103	103	281	281	160	190	134	136	207	217	294	308
eskia	FE0274	4	F.esk	Cantabrian Mnts	Valdeón1	225	225	138	138	209	221	170	170	103	103	273	281	160	160	134	136	207	215	294	294
eskia	FE0275	4	F.esk	Cantabrian Mnts	Valdeón1	225	225	138	138	209	209	170	174	103	103	273	281	190	190	134	134	209	217	310	310
eskia	FE0276	4	F.esk	Cantabrian Mnts	Valdeón1	225	225	140	152	209	217	170	174	103	103	281	287	186	186	124	134	207	211	284	284
eskia	FE0277	4	F.esk	Cantabrian Mnts	Valdeón1	225	225	140	140	209	221	170	170	103	103	273	281	170	170	134	136	207	215	294	304
eskia	FE0278	4	F.esk	Cantabrian Mnts	Valdeón1	225	225	144	144	221	221	170	174	103	103	275	281	186	190	132	136	215	217	294	294
eskia	FE0279	4	F.esk	Cantabrian Mnts	Valdeón1	225	225	142	144	209	217	170	172	103	103	281	291	186	190	134	134	217	233	302	302
eskia	FE0280	4	F.esk	Cantabrian Mnts	Valdeón1	225	225	142	144	209	209	170	174	103	103	281	291	186	186	134	134	215	217	310	310
eskia	FE0281	4	F.esk	Cantabrian Mnts	Valdeón1	223	223	142	146	215	229	170	174	103	103	279	291	188	190	134	134	217	231	308	308
eskia	FE0282	4	F.esk	Cantabrian Mnts	Valdeón1	225	225	142	144	207	223	174	174	103	103	281	291	186	186	134	134	219	235	304	304
eskia	FE0283	4	F.esk	Cantabrian Mnts	Valdeón1	225	225	142	144	223	223	170	170	103	103	281	291	186	186	134	134	217	219	308	324
eskia	FE0284	4	F.esk	Cantabrian Mnts	Valdeón1	225	225	144	144	215	223	170	170	103	103	273	273	186	186	122	134	217	233	308	308
eskia	FE0285	4	F.esk	Cantabrian Mnts	Valdeón1	223	223	140	140	221	229	170	174	103	103	279	283	188	188	134	134	217	233	284	310
eskia	FE0286	4	F.esk	Cantabrian Mnts	Valdeón1	225	225	140	142	223	223	170	174	103	103	273	275	160	190	134	134	217	223	304	304
picoeuropeana	FP0791	5	F.pic		Burro1	219	223	140	140	205	205	176	184	103	103	275	285	140	140	122	122	231	231	284	284
picoeuropeana	FP0792	5	F.pic		Burro1	223	223	140	140	199	211	174	174	103	103	271	271	140	140	114	122	217	217	284	284
picoeuropeana	FP0793	5	F.pic		Burro1	223	223	140	140	205	211	174	174	103	103	271	271	140	140	124	124	0	0	284	284
picoeuropeana	FP0794	5	F.pic		Burro1	223	223	124	140	209	209	170	170	109	115	281	281	138	160	120	126	219	219	294	294
picoeuropeana	FP0795	5	F.pic		Burro1	223	223	140	140	179	211	180	140	103	103	0	0	140	140	284	126	231	247	284	126
picoeuropeana	FP0831	6	F.pic		Carbanal1	223	223	140	140	171	211	170	134	101	115	0	0	140	140	282	120	213	213	282	112
picoeuropeana	FP0835	6	F.pic		Carbanal1	223	223	130	134	171	205	176	140	101	111	0	0	130	184	298	124	213	231	298	116
picoeuropeana	FP0801	7	F.pic		Cobaltin1	191	223	140	140	209	209	170	170	103	115	281	281	160	160	134	134	215	215	294	294
picoeuropeana	FP0803	7	F.pic		Cobaltin1	191	223	130	130	209	209	170	170	103	113	281	281	160	160	134	134	213	213	292	292
picoeuropeana	FP0804	7	F.pic		Cobaltin1	191	223	140	144	209	229	170	170	103	111	279	279	146	160	134	134	213	213	292	292
picoeuropeana	FP0805	7	F.pic		Cobaltin1	191	223	130	142	209	229	170	170	101	101	279	279	160	160	134	134	213	213	292	292
picoeuropeana	FP0823	8	F.pic		Llago1	223	223	124	140	171	203	174	142	109	109	0	0	124	142	292	122	217	231	292	118
picoeuropeana	FP0824	8	F.pic		Llago1	223	223	130	130	197	197	172	178	111	111	297	309	142	142	116	120	213	231	292	292
picoeuropeana	FP0825	8	F.pic		Llago1	185	193	140	144	231	231	172	178	101	111	285	309	142	142	112	120	213	213	292	292
picoeuropeana	FP0811	9	F.pic		Llastral1	191	223	130	142	209	229	170	170	103	103	279	279	160	160	134	134	213	213	292	292
picoeuropeana	FP0812	9	F.pic		Llastral1	191	223	124	134	209	229	170	170	103	103	279	279	160	160	134	134	213	213	292	292
picoeuropeana	FP0813	9	F.pic		Llastral1	207	223	134	134	209	229	170	170	103	103	281	281	160	160	134	134	213	213	292	292
picoeuropeana	FP0814	9	F.pic		Llastral1	191	223	140	140	171	209	170	160	103	103	0	0	140	160	292	134	213	213	292	134
picoeuropeana	FP0815	9	F.pic		Llastral1	191	223	130	144	209	229	170	170	103	115	279	279	160	160	134	134	213	213	292	292
picoeuropeana	FP0201	10	F.pic		Mazada1	191	223	0	0	209	229	170	170	101	109	279	279	140	160	134	134	211	211	286	294
picoeuropeana	FP0202	10	F.pic		Mazada1	191	223	140	142	197	209	170	172	121	125	279	279	160	160	134	134	215	215	294	294
picoeuropeana	FP0203	10	F.pic		Mazada1	189	223	142	162	197	209	170	172	121	125	279	279	160	160	134	134	215	215	294	294
picoeuropeana	FP0204	10	F.pic		Mazada1	189	223	140	142	209	229	170	172	121	125	279	279	160	160	134	134	215	215	294	294
picoeuropeana	FP0205	10	F.pic		Mazada1	225	225	130	140	209	209	170	170	103	103	281	281	160	160	134	134	215	215	294	294
picoeuropeana	FP0206	10	F.pic		Mazada1	191	223	138	144	209	209	170	170	103	103	281	281	160	160	134	134	215	215	294	294
picoeuropeana	FP0207	10	F.pic		Mazada1	191	223	134	144	209	209	170	170	103	103	281	281	160	160	134	134	215	215	294	294
picoeuropeana	FP0208	10	F.pic		Mazada1	191	223	128	142	209	209	170	170	103	103	281	281	160	160	134	134	215	215	294	294
picoeuropeana	FP0209	10	F.pic		Mazada1	191	223	0	0	209	229	170	170	103	103	279	279	160	160	134	134	215	215	294	294
picoeuropeana	FP0210	10	F.pic		Mazada1	191	223	0	0	209	229	170	170	103	103	279	279	180	190	134	134	0	0	298	298
picoeuropeana	FP0211	10	F.pic		Mazada1	191	223	144	184	209	209	170	170	103	103	281	281	160	160	134	134	215	215	294	294
picoeuropeana	FP0212	10	F.pic		Mazada1	191	223	140	184	209	209	170	170	103	103	281	281	160	160	134	134	215	215	294	294
picoeuropeana	FP0213	10	F.pic		Mazada1	191	223	160	184	209	209	170	170	103	103	281	281	160	160	134	134	215	215	294	294
picoeuropeana	FP0214	10	F.pic		Mazada1	191	223	160	190	209	209	170	170	103	103	281	281	160	160	134	134	215	215	294	294
picoeuropeana	FP0215	10	F.pic		Mazada1	191	223	140	140	209	209	170	170	103	103	281	281	160	160	134	134	215	215	294	294
picoeuropeana	FP0216	10	F.pic		Mazada1	191	223	0	0	209	229	170	178	103	103	279	299	160	160	134	134	215	215	294	294
picoeuropeana	FP0217	10	F.pic		Mazada1	191	223	0	0	209	229	170	170	103	103	279	299	160	160	134	134	215	215	294	294
picoeuropeana	FP0218	10	F.pic		Mazada1	191	223	144	144	209	209	170	170	103	103	281	281	160	160	134	134	215	215	294	294
picoeuropeana	FP0219	10	F.pic		Mazada1	191	223	140	160	209	209	170	170	103	103	281	281	160	160	134	134	215	215	294	294
picoeuropeana	FP0220	10	F.pic		Mazada1	191	223	0	0	209	229	170	170	103	103	279	299	160	160	134	134	215	215	294	294
picoeuropeana	FP0221	10	F.pic		Mazada1	191	223	140	160	209	209	170	170	103	103	281	281	160	160	134	134	215	215	294	294
picoeuropeana	FP0222	10	F.pic		Mazada1	191	223	144	160	209	209	170	170	103	103	281	281	160	160	134	134	215	215	294	294
picoeuropeana	FP0223	10	F.pic		Mazada1	191	223	142	160	209	209	170	170	103	103	281	281	160	160	134	134	215	215	294	294
picoeuropeana	FP0224	10	F.pic		Mazada1	191	223	0	0	209	229	170	170	103	103	279	279	160	160	134	134	215	215	294	294
picoeuropeana	FP0225	10	F.pic		Mazada1	191	223	0	0	209	229	170	170	103	103	279	279	160	160	134	134	215	215	294	294
picoeuropeana	FP0226	10	F.pic		Mazada1	191	223	142	144	209	209	170	170	103	103	281	281	160	160	134	134	215	215	294	294
picoeuropeana	FP0227	10	F.pic		Mazada1	191	223	160	190	209	209	170	170	103	103	281	281	160	160	134	134	215	215	294	294
picoeuropeana	FP0228	10	F.pic		Mazada1	191	223	140	160	209	209	170	170	103	103	281	281	160	160	134	134	215	215	294	294
picoeuropeana	FP0229	10	F.pic		Mazada1	191	223	142	160	209	209	170	170	103	103	281	281	160	160	134	134	215	215	294	294
picoeuropeana	FP0230	10	F.pic		Mazada1	191	223	160	190	209	209	170	170	103	103	281	281	160	160	134	134	215	215	294	294
picoeuropeana	FP0291	11	F.pic		Perro1	189	223	142	142	197	207	170	170	103	113	279	301	160	160	134	134	215	215	294	294
picoeuropeana	FP0292	11	F.pic		Perro1	191	223	0	0	209	229	170	170	103	113	279	307	160	188	134	134	215	227	294	294
picoeuropeana	FP0293	11	F.pic		Perro1	189	223	130	140	209	229	170	170	103	117	279	279	160	188	134	134	215	227	294	294
picoeuropeana	FP0294	11	F.pic		Perro1	223	223	130	130	209	209	170	170	105	105	281	281	160	160	134	134	215	215	294	294
picoeuropeana	FP0295	11	F.pic		Perro1	209	223	0	0	209	229	170	170	103	103	279	279	160	160	134	134	215	215	294	294
picoeuropeana	FP0296	11	F.pic		Perro1	223	223	134	134	209	209	170	170	103	103	283	283	160	160	134	134	215	215	294	294
picoeuropeana	FP0297	11	F.pic		Perro1	223	223	160	160	209	209	170	170	103	121	283	283	160	160	134	134	215	215	294	294
picoeuropeana	FP0298	11	F.pic		Perro1	223	223	160	160	209	209	170	170	103	121	283	283	160	160	134	134	215	215	294	294
picoeuropeana	FP0299	11	F.pic		Perro1	223	223	134	134	209	209	170	170	101	101	283	283	160	160	134	134	215	215	294	294
picoeuropeana	FP0300	11	F.pic		Perro1	223	223	134	134	209	209	170	170	103	103	283	295	160	160	134	134	215	215	294	294
picoeuropeana	FP0301	11	F.pic		Perro1	223	223	134	134	209	209	170	170	103	103	283	295	160	160	134	134	215	215	294	294
picoeuropeana	FP0302	11	F.pic		Perro1	223	223	134	142	209	209	170	170	103	103	283	283	160	160	134	134	215	215	294	294
picoeuropeana	FP0303	11	F.pic		Perro1	223	223	134	134	209	209	170	170	103	103	283	299	160	160	134	134	215	215	294	294
picoeuropeana	FP0304	11	F.pic		Perro1	223	223	134	134	209	209	170	170	103	109	283	299	160	160	134	134	215	215	294	294
picoeuropeana	FP0305	11	F.pic		Perro1	223	223	134	134	209	209	170	170	103	103	283	299	160	160	134	134	215	215	294	294
picoeuropeana	FP0306	11	F.pic		Perro1	223	223	134	134	209	209	170	170	103	103	283	295	160	160	134	134	215	215	294	294
picoeuropeana	FP0307	11	F.pic		Perro1	223	223	134	142	209	209	170	170	101	101	283	283	160	160	134	134	215	215	294	294
picoeuropeana	FP0308	11	F.pic		Perro1	223	223	134	134	209	209	170	170	103	103	283	295	160	160	134	134	215	215	294	294
picoeuropeana	FP0309	11	F.pic		Perro1	223	223	134	134	209	209	170	170	103	103	283	283	146	160	124	134	215	215	294	294
picoeuropeana	FP0310	11	F.pic		Perro1	191	223	0	0	209	229	170	170	103	109	279	301	160	160	134	134	201	215	294	294
picoeuropeana	FP0311	11	F.pic		Perro1	191	223	0	0	209	229	170	170	0	0	279	303	160	160	134	134	215	215	294	294
picoeuropeana	FP0312	11	F.pic		Perro1	223	223	160	160	209	209	170	170	103	109	283	297	160	160	134	134	215	215	294	294
picoeuropeana	FP0313	11	F.pic		Perro1	223	223	134	134	209	209	170	170	103	103	283	299	160	160	134	134	215	215	294	294
picoeuropeana	FP0314	11	F.pic		Perro1	223	223	134	134	209	209	170	170	103	111	283	299	160	160	134	134	215	215	294	294
picoeuropeana	FP0315	11	F.pic		Perro1	223	223	134	134	209	209	170	170	101	101	281	289	160	160	134	134	215	215	294	294
picoeuropeana	FP0316	11	F.pic		Perro1	223	223	134	134	209	209	170	170	103	103	283	299	160	160	134	134	215	215	294	294
picoeuropeana	FP0317	11	F.pic		Perro1	191	223	134	142	209	209	170	170	103	103	283	299	160	160	134	134	215	215	294	294
picoeuropeana	FP0319	11	F.pic		Perro1	223	223	134	142	209	209	170	170	101	101	281	281	160	160	134	134	215	215	294	294
picoeuropeana	FP0320	11	F.pic		Perro1	223	223	134	142	209	209	170	170	103	103	281	281	160	160	134	134	215	215	294	294
picoeuropeana	FP0322	11	F.pic		Perro1	191	223	130	138	209	229	170	170	103	103	279	279	160	188	134	134	215	227	284	294
picoeuropeana	FP0601	12	F.pic		Blanca1	203	219	140	140	209	221	170	172	117	117	273	293	134	140	126	136	217	247	284	284
picoeuropeana	FP0602	12	F.pic		Blanca1	203	219	140	140	209	221	170	172	117	117	273	293	134	140	126	136	217	247	284	284
picoeuropeana	FP0603	12	F.pic		Blanca1	223	223	142	142	197	207	172	172	101	101	285	285	214	214	122	134	227	227	302	314
picoeuropeana	FP0604	12	F.pic		Blanca1	223	223	142	142	197	207	172	172	101	101	285	285	214	214	122	134	227	227	302	314
picoeuropeana	FP0605	12	F.pic		Blanca1	203	219	140	140	209	221	172	172	117	117	273	293	134	140	126	136	217	247	284	284
picoeuropeana	FP0672	13	F.pic		Boches1	223	223	140	144	209	209	170	170	101	101	0	0	160	160	112	126	0	0	284	284
picoeuropeana	FP0675	13	F.pic		Boches1	203	219	140	140	209	209	174	174	103	115	293	293	134	140	122	136	217	247	284	284
picoeuropeana	FP0526	14	F.pic		Canalona1	219	223	140	140	0	0	172	172	115	115	271	291	134	140	126	136	227	247	284	284
picoeuropeana	FP0527	14	F.pic		Canalona1	219	223	140	186	0	0	172	172	115	115	271	291	134	140	126	136	227	247	284	284
picoeuropeana	FP0528	14	F.pic		Canalona1	219	223	140	186	0	0	172	172	115	115	271	291	134	140	126	136	227	247	284	284
picoeuropeana	FP0529	14	F.pic		Canalona1	219	223	140	180	0	0	172	172	115	115	271	291	140	180	126	134	217	247	284	302
picoeuropeana	FP0530	14	F.pic		Canalona1	219	223	140	140	0	0	172	172	115	115	271	291	134	140	126	134	231	247	284	302
eskia	FE0321	15	F.esk	Cantabrian Mnts	Colladinas1	225	225	140	140	197	209	170	170	121	135	291	309	160	160	134	134	229	229	294	304
eskia	FE0322	15	F.esk	Cantabrian Mnts	Colladinas1	223	223	148	148	207	229	172	176	101	101	271	283	142	142	134	134	215	229	294	304
eskia	FE0323	15	F.esk	Cantabrian Mnts	Colladinas1	225	225	140	140	197	209	174	174	103	103	291	291	136	136	134	134	229	229	294	314
eskia	FE0324	15	F.esk	Cantabrian Mnts	Colladinas1	223	223	142	142	197	209	170	170	101	103	291	309	138	140	134	134	227	227	294	306
eskia	FE0325	15	F.esk	Cantabrian Mnts	Colladinas1	207	223	142	142	197	209	170	170	121	121	291	309	138	140	134	134	227	227	294	306
eskia	FE0326	15	F.esk	Cantabrian Mnts	Colladinas1	225	225	142	142	197	209	170	170	103	103	291	291	160	160	134	134	229	229	294	304
eskia	FE0327	15	F.esk	Cantabrian Mnts	Colladinas1	225	225	142	142	197	209	170	170	103	103	283	291	136	136	134	134	229	229	294	304
eskia	FE0328	15	F.esk	Cantabrian Mnts	Colladinas1	225	225	142	142	197	209	170	170	103	103	283	291	136	136	134	134	229	229	294	304
eskia	FE0329	15	F.esk	Cantabrian Mnts	Colladinas1	223	223	142	142	197	207	170	172	101	103	283	291	142	188	134	134	227	227	304	314
eskia	FE0330	15	F.esk	Cantabrian Mnts	Colladinas1	225	225	142	142	197	209	170	172	103	103	275	275	190	190	134	134	215	215	306	306
eskia	FE0331	15	F.esk	Cantabrian Mnts	Colladinas1	223	223	128	136	211	221	170	170	103	103	291	291	140	180	120	136	211	229	314	314
eskia	FE0332	15	F.esk	Cantabrian Mnts	Colladinas1	223	223	128	136	211	221	170	170	103	103	291	291	188	190	120	134	211	229	314	314
eskia	FE0333	15	F.esk	Cantabrian Mnts	Colladinas1	225	225	142	146	211	221	170	170	103	103	291	291	142	186	134	136	211	231	314	314
eskia	FE0334	15	F.esk	Cantabrian Mnts	Colladinas1	225	225	142	142	197	209	170	170	101	103	291	309	142	186	134	134	229	229	294	304
eskia	FE0335	15	F.esk	Cantabrian Mnts	Colladinas1	223	223	142	142	207	211	170	172	103	103	283	291	160	190	120	134	215	227	308	314
eskia	FE0336	15	F.esk	Cantabrian Mnts	Colladinas1	225	225	142	146	197	207	170	170	103	103	283	283	186	186	122	134	215	215	314	314
eskia	FE0337	15	F.esk	Cantabrian Mnts	Colladinas1	187	223	146	146	197	221	172	172	101	101	283	283	188	188	120	134	211	225	284	304
eskia	FE0338	15	F.esk	Cantabrian Mnts	Colladinas1	225	225	142	146	207	211	170	172	103	103	283	283	146	182	122	134	215	229	314	314
eskia	FE0339	15	F.esk	Cantabrian Mnts	Colladinas1	225	225	144	144	197	211	172	172	103	103	283	283	144	144	122	134	215	215	314	314
eskia	FE0340	15	F.esk	Cantabrian Mnts	Colladinas1	225	225	128	128	207	209	172	172	101	101	283	283	190	190	134	134	211	211	294	294
eskia	FE0341	15	F.esk	Cantabrian Mnts	Colladinas1	225	225	142	142	197	207	172	172	101	101	287	287	186	190	122	134	229	229	314	314
eskia	FE0342	15	F.esk	Cantabrian Mnts	Colladinas1	225	225	142	142	197	207	172	172	101	101	283	283	142	142	122	134	229	229	314	314
eskia	FE0343	15	F.esk	Cantabrian Mnts	Colladinas1	185	225	128	128	207	209	172	172	101	101	283	283	190	190	134	134	211	211	294	294
eskia	FE0344	15	F.esk	Cantabrian Mnts	Colladinas1	225	225	142	142	199	209	172	172	101	101	283	283	186	190	122	134	229	229	284	314
eskia	FE0345	15	F.esk	Cantabrian Mnts	Colladinas1	185	223	142	142	197	207	172	172	101	103	283	291	160	188	134	134	229	229	284	314
eskia	FE0346	15	F.esk	Cantabrian Mnts	Colladinas1	187	223	142	142	205	207	172	172	101	101	283	283	160	188	134	134	207	227	284	314
eskia	FE0347	15	F.esk	Cantabrian Mnts	Colladinas1	225	225	128	128	207	209	172	172	101	101	283	283	190	190	134	134	211	211	294	314
eskia	FE0348	15	F.esk	Cantabrian Mnts	Colladinas1	225	225	144	144	197	209	170	170	103	103	281	291	186	186	134	134	217	229	284	304
eskia	FE0349	15	F.esk	Cantabrian Mnts	Colladinas1	225	225	144	144	197	209	170	170	103	103	281	291	186	186	134	134	217	229	304	304
eskia	FE0350	15	F.esk	Cantabrian Mnts	Colladinas1	225	225	144	144	207	209	170	170	103	103	281	291	186	186	134	134	217	229	304	304
picoeuropeana	FP0536	16	F.pic		Garmona1	219	223	140	140	0	0	172	172	115	115	271	291	134	140	126	136	227	247	284	302
picoeuropeana	FP0537	16	F.pic		Garmona1	219	223	140	140	0	0	172	172	115	115	271	291	134	140	126	136	227	247	284	302
picoeuropeana	FP0538	16	F.pic		Garmona1	203	223	140	140	0	0	172	172	115	115	271	291	138	140	126	136	217	247	284	284
picoeuropeana	FP0539	16	F.pic		Garmona1	203	223	140	140	0	0	172	172	115	115	271	291	138	140	126	134	227	247	284	302
picoeuropeana	FP0540	16	F.pic		Garmona1	223	223	140	140	0	0	172	172	115	115	271	291	138	140	126	136	227	247	284	284
picoeuropeana	FP0231	17	F.pic		Liordes1	185	223	140	140	197	207	172	172	101	101	281	291	158	158	120	134	227	227	314	314
picoeuropeana	FP0232	17	F.pic		Liordes1	185	223	140	140	197	207	172	172	101	101	281	291	160	190	120	134	227	227	314	314
picoeuropeana	FP0233	17	F.pic		Liordes1	185	223	140	140	197	207	172	172	101	101	281	291	140	190	120	134	227	227	306	314
picoeuropeana	FP0234	17	F.pic		Liordes1	185	223	140	140	197	207	172	172	121	125	281	281	160	190	120	134	227	227	314	314
picoeuropeana	FP0235	17	F.pic		Liordes1	185	223	140	140	197	207	172	172	121	125	281	281	160	188	120	134	227	227	314	314
picoeuropeana	FP0236	17	F.pic		Liordes1	0	0	142	142	197	207	172	172	101	101	281	281	160	190	120	134	215	227	304	314
picoeuropeana	FP0237	17	F.pic		Liordes1	187	223	142	142	197	207	172	172	101	101	281	291	160	190	120	134	215	227	304	314
picoeuropeana	FP0238	17	F.pic		Liordes1	187	223	142	142	197	207	172	172	101	101	281	291	160	190	120	134	231	231	304	314
picoeuropeana	FP0239	17	F.pic		Liordes1	187	223	142	142	197	207	170	172	101	101	281	291	0	0	120	134	227	227	304	314
picoeuropeana	FP0240	17	F.pic		Liordes1	187	223	142	142	197	207	172	172	101	101	281	281	160	190	120	134	227	227	304	314
picoeuropeana	FP0241	17	F.pic		Liordes1	187	223	142	142	197	207	172	172	101	101	281	291	160	190	120	134	227	227	304	314
picoeuropeana	FP0242	17	F.pic		Liordes1	187	223	142	142	197	207	172	172	101	101	281	291	160	190	120	134	227	227	304	314
picoeuropeana	FP0243	17	F.pic		Liordes1	187	223	142	142	197	207	172	172	101	121	281	291	138	160	120	134	227	227	304	314
picoeuropeana	FP0244	17	F.pic		Liordes1	187	223	142	142	197	207	172	172	101	121	281	291	160	190	120	134	227	227	304	314
picoeuropeana	FP0245	17	F.pic		Liordes1	187	223	142	142	197	207	172	172	101	121	281	291	138	160	120	134	227	227	304	314
picoeuropeana	FP0246	17	F.pic		Liordes1	187	223	142	142	197	207	172	172	101	101	281	291	138	160	120	134	227	227	306	314
picoeuropeana	FP0247	17	F.pic		Liordes1	187	223	142	142	197	207	172	172	101	101	277	277	160	190	120	134	227	227	306	314
picoeuropeana	FP0248	17	F.pic		Liordes1	187	223	142	142	197	207	172	172	101	101	283	291	160	190	120	134	227	227	306	314
picoeuropeana	FP0249	17	F.pic		Liordes1	187	223	142	142	197	207	172	172	101	101	283	291	160	190	120	134	227	227	306	314
picoeuropeana	FP0250	17	F.pic		Liordes1	187	223	142	142	197	207	172	172	101	101	281	291	160	190	120	134	227	227	304	314
picoeuropeana	FP0251	17	F.pic		Liordes1	187	223	142	142	197	207	172	172	101	101	281	291	160	190	120	134	227	227	304	314
picoeuropeana	FP0253	17	F.pic		Liordes1	187	223	142	142	197	207	172	172	101	101	283	291	140	160	120	134	227	227	306	314
picoeuropeana	FP0254	17	F.pic		Liordes1	187	223	142	142	197	207	172	172	101	101	283	291	140	160	120	134	227	227	306	314
picoeuropeana	FP0255	17	F.pic		Liordes1	187	223	142	142	197	207	172	172	101	101	281	291	160	190	120	134	227	227	304	314
picoeuropeana	FP0257	17	F.pic		Liordes1	187	223	142	142	197	207	172	172	101	101	281	291	160	190	120	134	227	227	304	314
picoeuropeana	FP0258	17	F.pic		Liordes1	187	223	142	142	197	207	172	172	101	101	281	291	140	160	120	134	227	227	304	314
picoeuropeana	FP0259	17	F.pic		Liordes1	185	223	140	140	197	207	172	172	101	101	281	281	140	158	120	134	227	227	304	314
picoeuropeana	FP0260	17	F.pic		Liordes1	187	223	142	142	197	207	172	172	101	101	281	281	140	160	120	134	227	227	304	314
picoeuropeana	FP0261	18	F.pic		Liordes2	185	223	140	140	197	207	172	172	121	125	281	281	140	160	120	134	227	227	314	314
picoeuropeana	FP0262	18	F.pic		Liordes2	185	223	140	140	197	207	172	172	101	101	281	281	140	188	120	134	215	227	314	314
picoeuropeana	FP0263	18	F.pic		Liordes2	185	223	140	140	197	207	172	172	101	101	0	0	160	190	120	134	227	227	314	314
picoeuropeana	FP0264	18	F.pic		Liordes2	185	223	140	140	197	207	172	172	101	101	281	281	140	192	120	134	227	227	314	314
picoeuropeana	FP0265	18	F.pic		Liordes2	185	223	140	140	197	207	170	172	101	101	283	283	0	0	120	134	227	227	314	314
picoeuropeana	FP0266	18	F.pic		Liordes2	187	223	142	142	197	207	172	172	101	101	281	281	140	160	120	134	227	227	304	314
picoeuropeana	FP0267	18	F.pic		Liordes2	187	223	140	140	197	207	172	172	101	101	281	291	160	190	120	134	227	227	306	314
picoeuropeana	FP0268	18	F.pic		Liordes2	223	223	140	140	197	207	172	172	101	101	281	291	160	190	120	134	227	227	306	314
picoeuropeana	FP0269	18	F.pic		Liordes2	185	223	140	140	197	207	172	172	101	101	281	291	160	190	120	134	229	229	304	314
picoeuropeana	FP0270	18	F.pic		Liordes2	185	223	140	140	197	207	172	172	101	101	281	291	138	160	120	134	227	227	304	314
picoeuropeana	FP0271	18	F.pic		Liordes2	185	223	140	140	197	207	172	172	93	101	281	291	138	160	120	134	227	227	304	314
picoeuropeana	FP0272	18	F.pic		Liordes2	185	223	140	140	197	207	172	172	93	101	281	291	138	160	120	134	227	227	304	314
picoeuropeana	FP0273	18	F.pic		Liordes2	185	223	140	140	197	207	172	172	101	101	281	281	136	160	120	134	227	227	304	314
picoeuropeana	FP0275	18	F.pic		Liordes2	185	223	140	140	197	207	172	172	101	101	281	281	160	190	120	134	227	227	306	314
picoeuropeana	FP0276	18	F.pic		Liordes2	185	223	140	144	197	215	172	172	101	101	271	293	160	190	132	134	221	221	314	314
picoeuropeana	FP0277	18	F.pic		Liordes2	185	223	128	144	209	215	172	172	101	101	281	281	160	190	132	134	219	219	282	304
picoeuropeana	FP0278	18	F.pic		Liordes2	185	223	140	140	197	207	172	172	101	101	281	281	138	160	120	134	229	229	304	314
picoeuropeana	FP0279	18	F.pic		Liordes2	185	223	130	140	197	207	172	172	93	101	281	281	160	190	120	134	227	227	304	314
picoeuropeana	FP0280	18	F.pic		Liordes2	185	223	130	140	197	207	172	172	93	101	281	281	160	190	120	134	209	225	304	314
picoeuropeana	FP0281	18	F.pic		Liordes2	185	223	130	140	197	207	172	172	93	101	281	291	138	160	120	134	211	227	306	314
picoeuropeana	FP0282	18	F.pic		Liordes2	185	223	140	140	197	207	172	172	93	101	281	291	160	190	120	134	227	227	304	314
picoeuropeana	FP0283	18	F.pic		Liordes2	185	223	140	140	197	207	172	172	93	101	281	291	160	190	120	134	229	229	304	314
picoeuropeana	FP0284	18	F.pic		Liordes2	185	223	140	140	197	207	172	172	101	101	281	291	138	160	120	134	229	229	304	314
picoeuropeana	FP0285	18	F.pic		Liordes2	185	223	140	140	197	207	172	172	101	101	281	291	138	160	120	134	227	227	304	314
picoeuropeana	FP0286	18	F.pic		Liordes2	185	223	140	140	197	207	172	172	101	101	281	281	160	190	120	134	229	229	306	314
picoeuropeana	FP0287	18	F.pic		Liordes2	185	223	140	140	197	207	172	172	101	101	281	291	138	160	120	134	227	227	304	314
picoeuropeana	FP0288	18	F.pic		Liordes2	205	223	130	140	197	207	160	172	93	101	281	281	136	160	120	134	227	227	304	314
picoeuropeana	FP0289	18	F.pic		Liordes2	205	223	130	140	197	207	160	172	93	101	281	281	138	160	120	134	227	227	304	314
picoeuropeana	FP0290	18	F.pic		Liordes2	185	223	130	140	197	207	172	172	93	101	281	281	160	190	120	134	227	227	304	314
picoeuropeana	FP0611	19	F.pic		Llambrion1	203	219	140	140	209	221	170	174	117	117	273	293	134	140	126	136	217	247	284	284
picoeuropeana	FP0612	19	F.pic		Llambrion1	203	219	140	140	209	221	170	174	117	117	273	293	134	140	126	136	217	247	284	284
picoeuropeana	FP0613	19	F.pic		Llambrion1	203	219	140	140	209	221	170	174	117	117	273	293	134	140	126	136	217	247	284	284
picoeuropeana	FP0614	19	F.pic		Llambrion1	203	219	140	140	209	221	170	174	117	117	273	293	134	140	126	136	217	247	284	302
picoeuropeana	FP0615	19	F.pic		Llambrion1	203	219	140	140	209	221	170	174	117	117	273	293	134	140	126	136	217	247	284	284
picoeuropeana	FP0556	20	F.pic		Mogu1	203	219	130	140	209	221	170	172	115	115	273	293	138	140	126	136	217	247	284	284
picoeuropeana	FP0557	20	F.pic		Mogu1	203	219	140	140	209	221	170	172	115	115	273	295	138	140	126	136	217	247	284	284
picoeuropeana	FP0558	20	F.pic		Mogu1	203	219	140	140	209	221	170	172	115	115	273	295	138	140	126	136	217	247	284	284
picoeuropeana	FP0559	20	F.pic		Mogu1	203	219	140	140	209	221	170	172	115	115	273	295	138	140	126	136	217	247	284	284
picoeuropeana	FP0560	20	F.pic		Mogu1	223	223	140	140	0	0	172	172	115	115	291	291	138	140	126	136	227	247	284	302
picoeuropeana	FP0576	21	F.pic		Moñetas1	203	219	140	140	209	221	170	172	115	115	273	295	138	140	126	136	217	247	284	284
picoeuropeana	FP0579	21	F.pic		Moñetas1	203	223	130	140	0	0	172	172	115	115	271	291	134	140	126	136	217	247	284	302
picoeuropeana	FP0580	21	F.pic		Moñetas1	203	223	140	140	0	0	172	172	115	115	271	291	134	140	126	136	217	247	284	284
picoeuropeana	FP0701	22	F.pic		Naranjo1	203	203	128	140	209	219	170	170	115	115	293	293	134	138	122	136	217	247	284	284
picoeuropeana	FP0702	22	F.pic		Naranjo1	203	203	128	140	209	219	170	170	105	115	291	291	134	138	122	136	217	247	284	284
picoeuropeana	FP0703	22	F.pic		Naranjo1	203	203	140	140	209	219	170	170	115	115	291	291	134	140	122	136	217	247	284	284
picoeuropeana	FP0704	22	F.pic		Naranjo1	203	203	128	140	209	219	170	170	115	115	291	291	134	140	122	136	217	247	284	284
picoeuropeana	FP0705	22	F.pic		Naranjo1	203	219	140	140	209	219	170	170	115	115	291	291	134	138	122	136	217	247	284	284
picoeuropeana	FP0506	23	F.pic		Oscuro1	223	223	142	142	197	207	172	172	101	101	283	283	140	186	122	134	227	231	296	314
picoeuropeana	FP0507	23	F.pic		Oscuro1	223	223	142	142	197	207	172	172	101	101	283	283	140	214	122	134	227	227	314	314
picoeuropeana	FP0508	23	F.pic		Oscuro1	223	223	142	142	197	207	172	172	101	101	283	283	214	214	122	134	227	227	314	314
picoeuropeana	FP0509	23	F.pic		Oscuro1	223	223	142	142	197	207	172	172	101	101	283	283	214	214	122	134	227	227	314	314
picoeuropeana	FP0510	23	F.pic		Oscuro1	223	223	142	142	197	207	172	172	101	101	283	283	136	214	122	134	227	227	296	314
picoeuropeana	FP0651	24	F.pic		Rojos1	203	219	140	140	209	221	172	174	103	115	273	293	134	140	122	136	217	247	284	302
picoeuropeana	FP0652	24	F.pic		Rojos1	203	219	140	140	209	221	172	174	103	115	273	293	134	140	122	136	217	247	284	302
picoeuropeana	FP0653	24	F.pic		Rojos1	203	219	140	140	209	221	172	174	115	115	273	293	134	140	122	136	217	247	284	302
picoeuropeana	FP0654	24	F.pic		Rojos1	203	219	140	140	209	221	174	208	115	115	273	293	134	140	122	136	217	247	284	302
picoeuropeana	FP0655	24	F.pic		Rojos1	203	219	140	140	209	221	208	208	115	115	273	293	134	140	122	136	217	247	284	302
picoeuropeana	FP0661	24	F.pic		Rojos1	203	219	128	140	203	219	174	208	115	115	273	293	134	140	122	136	217	247	284	302
picoeuropeana	FP0662	24	F.pic		Rojos1	203	219	140	140	209	221	174	208	115	115	273	293	134	140	122	136	217	247	284	302
picoeuropeana	FP0663	24	F.pic		Rojos1	203	219	140	140	209	221	174	208	115	115	273	293	134	140	122	136	217	247	284	302
picoeuropeana	FP0664	24	F.pic		Rojos1	223	223	140	140	209	221	174	208	103	115	293	293	134	140	122	136	217	247	284	302
picoeuropeana	FP0665	24	F.pic		Rojos1	203	219	140	140	209	221	174	208	115	115	293	293	134	140	122	136	217	247	284	302
picoeuropeana	FP0516	25	F.pic		Oscuro1	223	223	142	142	197	207	172	172	101	121	283	283	214	214	122	134	227	227	314	314
picoeuropeana	FP0517	25	F.pic		Oscuro1	223	223	142	142	197	207	172	172	101	101	283	283	140	214	122	134	227	227	314	314
picoeuropeana	FP0518	25	F.pic		Oscuro1	223	223	142	142	197	207	172	172	101	101	283	283	140	186	122	134	227	231	314	314
picoeuropeana	FP0519	25	F.pic		Oscuro1	223	223	142	142	197	207	172	172	101	101	283	283	140	186	122	134	227	231	296	314
picoeuropeana	FP0520	25	F.pic		Oscuro1	223	223	142	142	197	208	172	172	101	101	283	283	186	214	122	134	227	227	314	314
picoeuropeana	FP0521	26	F.pic		Veronica1	203	219	140	140	209	221	170	172	117	117	273	293	140	180	126	136	217	247	284	284
picoeuropeana	FP0522	26	F.pic		Veronica1	203	219	140	140	209	221	170	172	117	117	273	293	134	140	126	136	217	247	284	284
picoeuropeana	FP0523	26	F.pic		Veronica1	203	219	140	140	209	221	170	172	117	117	273	293	134	140	126	136	217	247	284	284
picoeuropeana	FP0524	26	F.pic		Veronica1	203	219	140	140	209	221	170	172	117	117	273	293	134	140	126	136	217	247	284	284
picoeuropeana	FP0525	26	F.pic		Veronica1	203	219	140	140	209	221	170	172	117	117	273	293	134	140	126	136	217	247	284	284
picoeuropeana	FP0681	27	F.pic		SinTerre1	223	223	142	142	209	209	174	174	101	101	285	285	186	190	122	134	227	227	304	314
picoeuropeana	FP0682	27	F.pic		SinTerre1	223	223	140	140	197	207	174	174	101	101	285	285	214	226	122	134	227	227	304	314
picoeuropeana	FP0683	27	F.pic		SinTerre1	203	219	140	140	209	221	174	208	115	115	293	293	134	140	122	136	217	247	284	284
picoeuropeana	FP0684	27	F.pic		SinTerre1	223	223	140	140	197	207	174	174	101	101	285	285	214	226	122	134	227	227	304	314
picoeuropeana	FP0685	27	F.pic		SinTerre1	203	223	140	140	205	209	174	174	115	115	291	291	134	140	126	136	227	247	284	302
picoeuropeana	FP0691	27	F.pic		SinTerre1	223	223	140	140	197	207	172	172	101	101	285	285	214	214	122	134	225	225	314	314
picoeuropeana	FP0692	27	F.pic		SinTerre1	223	223	140	140	197	207	172	172	101	101	283	283	214	214	122	134	225	225	314	314
picoeuropeana	FP0693	27	F.pic		SinTerre1	203	203	140	140	209	219	170	170	115	115	293	293	134	140	122	136	217	247	284	284
picoeuropeana	FP0694	27	F.pic		SinTerre1	203	203	140	140	209	219	170	170	115	115	293	293	134	138	122	136	217	247	284	284
picoeuropeana	FP0695	27	F.pic		SinTerre1	203	219	128	140	209	219	170	170	105	115	291	291	134	138	122	136	217	247	284	284
picoeuropeana	FP0591	28	F.pic		Veronica1	223	223	140	140	197	207	172	172	101	101	283	283	214	214	122	134	227	227	302	314
picoeuropeana	FP0592	28	F.pic		Veronica1	223	223	140	140	197	207	172	172	101	101	283	283	214	214	122	134	227	227	302	314
picoeuropeana	FP0593	28	F.pic		Veronica1	223	223	140	140	197	207	172	172	101	101	283	283	214	214	122	134	227	227	302	314
picoeuropeana	FP0594	28	F.pic		Veronica1	223	223	140	140	197	207	172	172	101	101	283	283	214	214	122	134	227	227	302	314
picoeuropeana	FP0595	28	F.pic		Veronica1	185	223	142	142	197	207	172	172	101	101	283	283	214	214	122	134	227	227	302	314
picoeuropeana	FP0711	29	F.pic		Andara1	203	219	140	148	209	209	170	174	115	115	293	293	140	160	126	136	227	247	284	300
picoeuropeana	FP0712	29	F.pic		Andara1	203	219	140	148	209	209	170	174	115	115	293	293	140	160	126	136	227	247	284	300
picoeuropeana	FP0713	29	F.pic		Andara1	203	219	140	148	209	209	170	174	115	115	293	293	140	160	126	136	227	247	284	300
picoeuropeana	FP0714	29	F.pic		Andara1	203	219	140	140	209	215	170	174	115	115	291	291	140	186	126	136	217	247	284	284
picoeuropeana	FP0715	29	F.pic		Andara1	203	219	140	148	209	209	170	174	115	115	293	293	140	160	126	136	223	247	284	284
gautieri	FG0401	30	F.gau		Escalera1	201	201	138	138	209	213	170	172	113	113	291	291	186	186	126	136	217	217	284	284
gautieri	FG0402	30	F.gau		Escalera1	203	203	140	140	209	213	170	172	115	115	291	291	186	186	126	136	217	217	284	284
gautieri	FG0403	30	F.gau		Escalera1	203	219	140	140	209	213	170	172	115	115	291	291	186	186	126	136	217	217	284	284
gautieri	FG0404	30	F.gau		Escalera1	203	219	140	140	209	213	170	172	115	115	291	291	186	186	126	136	217	217	284	284
gautieri	FG0405	30	F.gau		Escalera1	203	219	140	140	209	213	170	172	115	115	291	291	186	186	126	136	217	217	284	284
gautieri	FG0406	30	F.gau		Escalera1	203	217	128	140	209	215	170	172	105	113	293	293	136	188	124	134	217	247	284	302
gautieri	FG0407	30	F.gau		Escalera1	203	217	140	140	209	215	170	172	113	113	293	293	136	188	124	134	217	247	284	302
gautieri	FG0408	30	F.gau		Escalera1	203	219	140	140	209	215	170	172	113	113	293	293	136	188	124	134	217	247	284	304
gautieri	FG0409	30	F.gau		Escalera1	203	219	140	140	209	215	170	172	113	115	293	293	136	188	124	134	217	247	284	304
gautieri	FG0410	30	F.gau		Escalera1	203	219	130	140	209	211	170	172	105	113	281	295	136	140	120	136	227	247	284	302
gautieri	FG0411	30	F.gau		Escalera1	203	219	140	148	209	211	170	172	113	113	287	295	136	160	120	136	227	247	284	302
gautieri	FG0412	30	F.gau		Escalera1	203	219	140	140	209	215	170	172	113	113	287	293	136	188	124	134	217	247	284	304
gautieri	FG0413	30	F.gau		Escalera1	203	219	140	140	209	215	170	172	113	113	287	293	136	188	124	134	217	247	284	304
gautieri	FG0414	30	F.gau		Escalera1	203	219	140	140	209	215	170	172	113	113	287	293	136	188	124	134	217	247	284	304
gautieri	FG0415	30	F.gau		Escalera1	203	223	140	140	209	211	172	172	113	125	275	291	136	190	124	132	211	247	284	302
gautieri	FG0416	30	F.gau		Escalera1	203	223	140	140	211	211	172	172	113	113	275	297	136	190	124	132	211	247	284	302
gautieri	FG0417	30	F.gau		Escalera1	203	219	140	140	209	215	170	172	113	113	287	291	136	188	124	134	217	247	284	304
gautieri	FG0418	30	F.gau		Escalera1	203	219	140	140	209	215	170	172	113	113	287	291	136	188	124	134	217	247	284	304
gautieri	FG0419	30	F.gau		Escalera1	203	219	140	140	209	215	170	172	113	125	287	293	136	188	124	134	217	247	284	304
gautieri	FG0420	30	F.gau		Escalera1	203	219	140	140	209	215	170	172	113	125	287	291	136	188	124	134	217	247	284	304
gautieri	FG0421	30	F.gau		Escalera1	203	219	140	140	209	215	170	172	113	113	287	291	136	188	124	134	217	247	284	304
gautieri	FG0422	30	F.gau		Escalera1	203	219	140	148	209	211	170	172	115	115	291	293	160	186	126	136	217	229	284	300
gautieri	FG0423	30	F.gau		Escalera1	203	219	140	140	209	215	170	172	113	113	287	293	136	188	124	134	217	247	284	304
picoeuropeana	FP0731	31	F.pic		Jierru1	203	219	140	148	209	209	170	174	115	115	287	293	140	160	126	136	223	247	284	300
picoeuropeana	FP0732	31	F.pic		Jierru1	203	219	140	148	209	209	170	174	115	115	293	293	140	160	126	136	223	247	284	300
picoeuropeana	FP0733	31	F.pic		Jierru1	223	223	140	148	201	201	170	174	115	115	0	0	140	160	118	118	223	247	284	284
picoeuropeana	FP0734	31	F.pic		Jierru1	203	219	140	148	209	209	170	174	115	115	287	293	140	160	126	136	223	247	284	300
picoeuropeana	FP0735	31	F.pic		Jierru1	203	219	140	148	209	209	170	174	115	115	287	293	140	160	126	136	223	247	284	300
picoeuropeana	FP0741	32	F.pic		Lechugales1	203	219	140	148	209	209	170	174	115	115	287	293	140	160	126	136	223	247	284	300
picoeuropeana	FP0742	32	F.pic		Lechugales1	203	219	140	148	209	209	170	174	115	115	287	293	140	160	126	136	223	247	284	300
picoeuropeana	FP0743	32	F.pic		Lechugales1	203	219	140	148	209	209	170	174	115	115	287	293	140	160	126	136	223	247	284	300
picoeuropeana	FP0744	32	F.pic		Lechugales1	203	219	140	148	209	209	170	174	115	115	287	293	140	160	126	136	223	247	284	300
picoeuropeana	FP0745	32	F.pic		Lechugales1	203	219	140	148	209	209	170	174	115	115	287	293	140	160	126	136	223	247	284	300
picoeuropeana	FP0721	33	F.pic		Mojon1	203	219	140	140	209	219	170	174	115	115	273	293	134	140	122	136	217	247	284	284
picoeuropeana	FP0722	33	F.pic		Mojon1	203	219	140	148	209	209	170	174	115	115	293	293	140	160	126	136	227	247	284	300
picoeuropeana	FP0723	33	F.pic		Mojon1	203	219	140	140	209	221	170	174	115	115	273	291	134	138	126	136	217	247	284	284
picoeuropeana	FP0724	33	F.pic		Mojon1	203	219	140	148	209	209	170	174	115	115	293	293	140	160	126	136	223	247	284	284
picoeuropeana	FP0725	33	F.pic		Mojon1	203	219	140	148	205	209	170	174	115	115	287	293	140	160	126	136	223	247	284	300
picoeuropeana	FP0763	34	F.pic		Samelar1	203	203	140	140	209	219	172	172	115	115	295	295	134	140	122	126	217	247	284	284
picoeuropeana	FP0764	34	F.pic		Samelar1	203	203	140	140	209	219	172	172	115	115	295	295	134	140	126	136	217	247	284	284
picoeuropeana	FP0765	34	F.pic		Samelar1	223	223	140	140	209	209	172	172	115	115	291	291	134	140	126	136	211	247	284	284
picoeuropeana	FP0752	35	F.pic		SanCarlos1	223	223	130	140	209	219	172	172	111	111	0	0	134	142	116	120	217	231	284	296
picoeuropeana	FP0753	35	F.pic		SanCarlos1	203	203	140	140	209	215	172	172	115	115	291	291	138	140	126	136	219	247	284	284
picoeuropeana	FP0754	35	F.pic		SanCarlos1	223	223	140	140	209	209	172	172	115	115	291	291	140	186	126	136	211	247	284	284
picoeuropeana	FP0755	35	F.pic		SanCarlos1	223	223	140	140	173	219	172	172	103	115	0	0	140	190	284	120	217	217	284	116
picoeuropeana	FP0772	35	F.pic		SanCarlos1	219	223	140	148	197	209	170	174	115	115	0	0	160	160	126	134	217	247	284	284
picoeuropeana	FP0781	35	F.pic		SanCarlos1	0	0	140	140	209	215	170	174	115	115	291	291	140	160	126	136	217	247	284	300
picoeuropeana	FP0782	35	F.pic		SanCarlos1	223	223	140	140	209	215	172	172	115	115	291	291	140	190	126	136	211	247	284	284
picoeuropeana	FP0783	35	F.pic		SanCarlos1	223	223	140	140	209	215	172	172	115	115	291	291	140	190	126	136	211	247	284	284
picoeuropeana	FP0784	35	F.pic		SanCarlos1	0	0	0	0	209	215	170	174	115	115	291	291	140	186	126	134	217	247	284	284
picoeuropeana	FP0785	35	F.pic		SanCarlos1	223	223	140	140	209	215	172	172	115	115	291	291	140	190	126	136	211	247	284	284
gautieri	FG0431	36	F.gau		Traviesas1	203	219	140	140	209	215	170	172	113	113	287	291	136	188	124	134	217	247	284	304
gautieri	FG0432	36	F.gau		Traviesas1	203	219	140	148	209	211	170	172	113	113	287	293	136	160	120	136	225	247	284	302
gautieri	FG0433	36	F.gau		Traviesas1	203	219	140	148	209	211	170	172	113	113	287	295	136	160	120	136	225	247	284	302
gautieri	FG0434	36	F.gau		Traviesas1	203	219	140	148	209	211	170	172	113	113	287	295	136	160	120	136	225	247	284	302
gautieri	FG0435	36	F.gau		Traviesas1	203	219	140	148	209	211	170	172	113	113	293	295	140	160	120	136	225	247	284	302
gautieri	FG0436	36	F.gau		Traviesas1	203	219	140	148	209	211	170	172	113	113	293	295	136	160	120	136	225	247	284	302
gautieri	FG0437	36	F.gau		Traviesas1	203	219	140	140	209	215	170	172	113	113	287	291	140	188	124	134	217	247	284	304
gautieri	FG0438	36	F.gau		Traviesas1	203	219	140	140	209	215	170	172	113	113	287	291	140	188	124	134	217	247	284	304
gautieri	FG0439	36	F.gau		Traviesas1	203	219	140	140	209	221	170	172	113	113	291	293	140	140	120	136	217	247	284	302
gautieri	FG0440	36	F.gau		Traviesas1	203	203	140	140	209	215	170	172	113	113	287	291	140	188	124	134	217	247	284	304
gautieri	FG0441	36	F.gau		Traviesas1	203	219	140	140	209	215	170	172	103	113	287	291	140	188	124	134	217	247	284	304
gautieri	FG0442	36	F.gau		Traviesas1	203	219	140	140	209	221	170	172	113	113	291	293	136	140	120	136	217	247	284	302
gautieri	FG0443	36	F.gau		Traviesas1	203	219	140	140	209	215	170	172	113	113	287	291	140	188	124	134	217	247	284	304
gautieri	FG0444	36	F.gau		Traviesas1	203	219	140	140	209	215	170	172	113	113	287	291	140	188	124	134	217	247	284	304
gautieri	FG0445	36	F.gau		Traviesas1	203	219	140	140	209	215	170	172	113	113	287	291	140	188	124	134	217	247	284	304
gautieri	FG0446	37	F.gau		Vallejucos1	203	217	140	162	209	221	170	172	113	113	291	293	140	160	120	136	217	247	284	302
gautieri	FG0447	37	F.gau		Vallejucos1	203	217	140	162	209	221	170	172	121	121	291	293	136	140	120	136	217	247	284	302
gautieri	FG0448	37	F.gau		Vallejucos1	203	217	140	140	209	221	170	172	113	113	291	293	136	140	120	136	217	247	284	300
gautieri	FG0449	37	F.gau		Vallejucos1	203	217	140	140	209	221	170	172	113	113	0	0	136	140	120	136	217	247	284	302
gautieri	FG0450	37	F.gau		Vallejucos1	203	217	140	162	209	221	170	172	113	113	291	293	136	140	120	136	217	247	284	284
gautieri	FG0451	37	F.gau		Vallejucos1	203	207	140	148	209	211	170	172	113	113	291	295	140	160	120	136	221	247	284	302
gautieri	FG0452	37	F.gau		Vallejucos1	203	205	140	148	209	211	170	172	113	113	295	295	140	160	120	136	221	247	284	302
gautieri	FG0453	37	F.gau		Vallejucos1	203	205	140	148	209	211	170	172	113	113	295	295	140	160	120	136	221	247	284	302
gautieri	FG0454	37	F.gau		Vallejucos1	203	205	140	148	209	211	170	172	113	113	295	295	140	160	120	136	221	247	284	302
gautieri	FG0455	37	F.gau		Vallejucos1	203	205	140	148	209	211	170	172	113	113	295	295	140	160	120	136	221	247	284	302
gautieri	FG0456	37	F.gau		Vallejucos1	203	205	140	148	209	211	170	172	113	125	291	295	140	160	120	136	225	247	284	302
gautieri	FG0457	37	F.gau		Vallejucos1	203	219	140	140	209	221	170	172	113	125	293	293	136	140	120	136	217	247	284	302
gautieri	FG0458	37	F.gau		Vallejucos1	203	203	140	140	209	221	170	172	113	125	291	295	136	140	120	136	217	247	284	302
gautieri	FG0459	37	F.gau		Vallejucos1	203	205	140	148	209	211	170	172	113	113	295	295	140	160	120	136	221	247	284	302
gautieri	FG0460	37	F.gau		Vallejucos1	203	205	140	148	209	211	170	172	113	113	295	295	140	160	120	136	221	247	284	302
gautieri	FG3001	38	F.gau		Sagra1	193	223	130	130	199	199	176	176	109	121	271	275	140	140	132	132	0	0	306	306
gautieri	FG3002	38	F.gau		Sagra1	203	203	130	140	199	199	172	176	113	113	275	275	140	140	132	132	0	0	306	306
gautieri	FG3003	38	F.gau		Sagra1	201	223	130	136	199	199	176	176	113	125	275	275	134	140	128	132	0	0	284	284
gautieri	FG3004	38	F.gau		Sagra1	193	223	136	140	199	199	176	176	121	121	269	269	140	140	132	132	0	0	284	306
gautieri	FG3005	38	F.gau		Sagra1	203	223	130	130	199	199	172	176	121	121	293	293	140	140	116	132	0	0	284	284
gautieri	FG3006	38	F.gau		Sagra1	203	223	130	130	199	199	172	172	121	121	275	275	140	140	128	132	0	0	284	284
gautieri	FG3007	38	F.gau		Sagra1	203	203	130	130	199	215	172	176	121	121	269	269	140	140	132	140	0	0	282	286
gautieri	FG3008	38	F.gau		Sagra1	203	219	130	130	199	199	172	172	109	121	269	269	134	140	128	132	0	0	284	284
gautieri	FG3009	38	F.gau		Sagra1	205	219	130	130	199	199	172	182	121	121	269	275	140	140	116	116	0	0	306	306
gautieri	FG3010	38	F.gau		Sagra1	201	209	130	130	199	199	172	176	121	121	275	275	140	140	132	132	0	0	284	284
gautieri	FG3011	38	F.gau		Sagra1	205	219	130	130	199	199	172	172	121	121	275	275	134	140	128	132	0	0	284	284
gautieri	FG3012	38	F.gau		Sagra1	203	223	136	136	199	199	176	176	123	123	275	275	140	140	128	134	0	0	284	284
gautieri	FG3013	38	F.gau		Sagra1	203	219	130	130	219	219	174	176	125	125	275	275	134	140	128	132	0	0	284	284
gautieri	FG3014	38	F.gau		Sagra1	209	223	130	130	199	211	172	176	0	0	275	275	140	140	132	132	0	0	284	284
gautieri	FG3015	38	F.gau		Sagra1	201	201	130	134	199	199	172	176	109	125	269	275	140	140	116	116	0	0	284	284
gautieri	FG3016	38	F.gau		Sagra1	223	223	130	130	199	213	172	176	119	119	269	275	140	140	132	132	0	0	282	282
gautieri	FG3017	38	F.gau		Sagra1	201	219	130	130	199	211	172	176	111	111	269	275	140	140	132	132	0	0	284	284
gautieri	FG3018	38	F.gau		Sagra1	219	219	130	130	199	213	172	176	121	121	269	275	130	140	128	132	0	0	284	284
gautieri	FG3019	38	F.gau		Sagra1	203	203	130	130	219	219	172	174	109	109	275	275	134	140	128	132	0	0	284	284
gautieri	FG3020	38	F.gau		Sagra1	201	223	0	0	199	199	172	176	121	121	269	275	134	160	124	132	0	0	284	284
gautieri	FG3021	38	F.gau		Sagra1	195	195	130	136	199	199	172	176	105	113	275	275	140	140	128	132	0	0	284	284
gautieri	FG3022	38	F.gau		Sagra1	203	203	130	130	219	219	172	172	0	0	269	291	134	134	128	132	0	0	306	306
gautieri	FG3023	38	F.gau		Sagra1	203	203	130	130	199	219	176	176	111	121	291	291	134	140	128	128	0	0	284	284
gautieri	FG3024	38	F.gau		Sagra1	203	203	130	130	219	219	172	172	121	121	269	291	134	134	128	132	0	0	306	306
gautieri	FG3025	38	F.gau		Sagra1	203	203	130	130	199	219	176	176	111	121	291	291	134	140	128	128	0	0	284	284
gautieri	FG0321	39	F.gau		Sesa4	213	223	128	140	197	219	170	170	103	111	285	293	138	190	114	114	0	0	252	304
gautieri	FG0322	39	F.gau		Sesa4	185	199	128	158	203	219	172	172	101	101	295	295	138	140	114	134	0	0	304	304
gautieri	FG0323	39	F.gau		Sesa4	199	213	108	118	197	197	170	176	111	117	269	269	136	136	134	136	0	0	300	300
gautieri	FG0324	39	F.gau		Sesa4	199	219	130	160	197	197	168	168	111	111	279	279	136	136	114	134	0	0	304	304
gautieri	FG0001	40	F.gau		Custodia1	187	219	108	130	197	199	0	0	107	119	285	297	140	148	114	128	0	0	250	286
gautieri	FG0002	40	F.gau		Custodia1	187	219	108	124	197	197	170	170	115	115	273	297	138	140	116	136	0	0	306	306
gautieri	FG0003	40	F.gau		Custodia1	191	213	128	140	197	207	170	170	117	119	285	295	158	158	118	134	0	0	250	286
gautieri	FG0004	40	F.gau		Custodia1	207	207	130	130	207	207	0	0	101	111	293	305	140	140	114	134	227	227	250	306
gautieri	FG0005	40	F.gau		Custodia1	185	209	130	130	197	197	176	176	111	111	285	297	158	158	114	126	227	227	286	294
gautieri	FG0006	40	F.gau		Custodia1	199	199	140	140	197	207	170	172	111	113	287	299	136	140	134	136	233	233	300	300
gautieri	FG0007	40	F.gau		Custodia1	209	209	126	130	197	201	168	170	109	109	275	299	140	140	134	140	219	219	310	310
gautieri	FG0008	40	F.gau		Custodia1	211	211	130	130	197	207	172	172	101	115	293	303	140	140	116	134	213	213	306	306
gautieri	FG0313	40	F.gau		Custodia1	207	223	130	132	197	207	170	178	99	107	271	297	0	0	114	114	0	0	250	250
gautieri	FG0314	40	F.gau		Custodia1	215	223	128	130	199	203	170	178	109	109	299	299	140	140	114	114	0	0	286	304
gautieri	FG0315	40	F.gau		Custodia1	209	209	130	134	197	227	162	178	109	109	287	287	138	190	114	126	0	0	286	286
gautieri	FG0316	40	F.gau		Custodia1	211	211	140	140	197	207	174	178	111	111	273	307	140	140	114	126	265	265	286	306
gautieri	FG0317	40	F.gau		Custodia1	185	197	130	186	197	207	170	178	111	115	271	297	140	140	134	136	209	219	302	302
gautieri	FG0319	40	F.gau		Custodia1	203	223	130	144	197	209	174	174	111	115	283	287	140	140	114	116	211	211	304	304
gautieri	FG0320	40	F.gau		Custodia1	201	209	130	136	197	197	178	178	101	111	275	293	140	140	126	138	211	219	310	316
gautieri	FG0013	41	F.pic + F.gau		Custodia2	205	219	128	152	197	197	0	0	109	109	293	295	140	140	134	140	0	0	286	302
gautieri	FG0014	41	F.pic + F.gau		Custodia2	191	201	108	130	197	205	180	180	115	115	285	299	140	140	134	136	233	233	300	302
gautieri	FG0015	41	F.pic + F.gau		Custodia2	199	217	140	140	197	197	184	184	109	109	303	313	140	146	114	134	0	0	306	312
gautieri	FG0016	41	F.pic + F.gau		Custodia2	201	201	140	150	197	197	170	170	109	109	279	301	140	148	116	134	0	0	300	300
gautieri	FG0017	41	F.pic + F.gau		Custodia2	183	201	130	158	197	197	170	170	119	119	275	281	140	190	116	140	0	0	244	296
gautieri	FG0018	41	F.pic + F.gau		Custodia2	197	205	124	148	197	197	172	172	111	115	267	303	140	140	126	134	0	0	286	300
gautieri	FG0019	41	F.pic + F.gau		Custodia2	203	211	130	142	207	207	180	180	117	117	281	319	140	140	126	134	0	0	284	302
gautieri	FG0020	41	F.pic + F.gau		Custodia2	205	219	142	150	207	207	172	172	109	109	295	295	140	140	134	140	0	0	266	286
gautieri	FG0021	41	F.pic + F.gau		Custodia2	205	217	130	140	197	207	170	180	109	109	277	277	144	144	114	134	0	0	286	302
gautieri	FG0022	41	F.pic + F.gau		Custodia2	213	223	140	152	197	207	184	184	117	119	273	273	138	138	134	134	217	217	306	306
gautieri	FG0023	41	F.pic + F.gau		Custodia2	183	213	142	148	197	207	174	176	111	111	295	305	136	140	134	134	217	217	284	306
gautieri	FG0024	41	F.pic + F.gau		Custodia2	189	203	130	156	197	207	174	176	109	109	285	285	140	140	134	136	0	0	310	310
picoeuropeana	FP0001	41	F.pic + F.gau		Custodia2	183	219	140	140	197	209	174	174	111	111	277	283	136	160	134	138	231	231	300	316
picoeuropeana	FP0002	41	F.pic + F.gau		Custodia2	201	223	146	146	197	211	176	176	103	109	293	293	188	188	114	124	231	231	308	308
picoeuropeana	FP0003	41	F.pic + F.gau		Custodia2	185	185	128	140	197	203	170	174	111	111	283	295	192	192	114	114	231	231	286	286
picoeuropeana	FP0004	41	F.pic + F.gau		Custodia2	223	223	142	160	201	203	170	176	113	113	265	287	190	190	134	134	217	217	286	302
eskia	FE0001	42	F.esk + F.pic + F.gau	Pyrenees	Custodia3	223	223	130	140	213	217	172	172	103	109	273	293	160	188	134	134	217	217	302	306
eskia	FE0002	42	F.esk + F.pic + F.gau	Pyrenees	Custodia3	223	223	140	140	203	213	170	172	103	115	279	291	180	190	134	134	219	227	302	310
eskia	FE0003	42	F.esk + F.pic + F.gau	Pyrenees	Custodia3	223	223	130	140	213	217	170	178	103	103	265	307	188	190	134	134	217	223	292	306
eskia	FE0004	42	F.esk + F.pic + F.gau	Pyrenees	Custodia3	223	223	128	128	213	219	174	198	103	103	275	291	180	190	134	144	217	231	292	306
eskia	FE0005	42	F.esk + F.pic + F.gau	Pyrenees	Custodia3	223	223	138	138	219	219	168	178	103	107	305	305	190	190	140	144	211	211	0	0
eskia	FE0006	42	F.esk + F.pic + F.gau	Pyrenees	Custodia3	223	223	140	140	209	215	178	178	103	103	279	313	188	188	124	144	211	219	308	308
eskia	FE0007	42	F.esk + F.pic + F.gau	Pyrenees	Custodia3	223	223	128	144	209	211	172	172	103	103	271	283	190	190	138	144	217	231	306	306
eskia	FE0008	42	F.esk + F.pic + F.gau	Pyrenees	Custodia3	223	223	138	138	211	215	170	170	103	103	283	283	180	180	138	144	211	231	292	304
eskia	FE0009	42	F.esk + F.pic + F.gau	Pyrenees	Custodia3	223	223	130	130	207	219	176	176	103	103	275	313	190	190	134	144	223	231	306	308
eskia	FE0010	42	F.esk + F.pic + F.gau	Pyrenees	Custodia3	223	223	140	140	217	219	170	172	103	103	273	273	190	190	138	144	231	231	302	302
eskia	FE0011	42	F.esk + F.pic + F.gau	Pyrenees	Custodia3	223	223	138	138	209	211	170	170	103	103	273	283	190	190	134	144	217	233	312	324
eskia	FE0012	42	F.esk + F.pic + F.gau	Pyrenees	Custodia3	223	223	144	144	209	219	172	176	103	103	273	293	190	190	134	144	219	231	310	310
eskia	FE0013	42	F.esk + F.pic + F.gau	Pyrenees	Custodia3	223	223	144	144	0	0	174	180	103	103	291	291	188	188	116	138	231	231	298	298
eskia	FE0014	42	F.esk + F.pic + F.gau	Pyrenees	Custodia3	223	223	138	140	203	211	170	172	103	107	303	325	160	190	134	134	215	231	302	302
eskia	FE0015	42	F.esk + F.pic + F.gau	Pyrenees	Custodia3	223	223	138	138	213	217	172	172	103	103	275	283	160	190	134	134	215	231	302	302
eskia	FE0016	42	F.esk + F.pic + F.gau	Pyrenees	Custodia3	223	223	144	144	207	227	170	172	103	103	265	295	180	190	142	144	217	233	308	310
gautieri	FG0025	42	F.esk + F.pic + F.gau		Custodia3	223	223	140	142	197	207	170	172	103	107	291	299	138	138	114	116	0	0	286	286
gautieri	FG0026	42	F.esk + F.pic + F.gau		Custodia3	211	223	130	130	197	197	170	180	101	105	269	269	140	140	134	134	0	0	286	286
gautieri	FG0027	42	F.esk + F.pic + F.gau		Custodia3	205	215	130	140	197	207	178	178	103	103	291	291	138	140	114	134	0	0	310	324
gautieri	FG0028	42	F.esk + F.pic + F.gau		Custodia3	205	211	140	140	197	207	170	178	101	109	287	287	138	138	116	124	0	0	310	310
picoeuropeana	FP0005	42	F.esk + F.pic + F.gau		Custodia3	223	223	140	144	197	227	174	178	117	117	291	305	180	180	134	136	217	217	250	316
picoeuropeana	FP0006	42	F.esk + F.pic + F.gau		Custodia3	223	223	130	144	203	205	170	170	107	107	265	297	140	140	114	134	231	231	302	302
picoeuropeana	FP0007	42	F.esk + F.pic + F.gau		Custodia3	185	223	130	150	207	209	170	170	103	107	269	275	180	180	134	134	231	231	298	298
picoeuropeana	FP0008	42	F.esk + F.pic + F.gau		Custodia3	223	223	134	134	207	215	170	176	103	107	287	317	180	180	114	124	233	233	296	306
picoeuropeana	FP1216	42	F.esk + F.pic + F.gau		Custodia3	225	225	142	144	211	211	172	172	105	105	281	287	162	182	134	138	231	231	286	306
picoeuropeana	FP1217	42	F.esk + F.pic + F.gau		Custodia3	225	225	144	144	219	221	180	180	105	105	291	293	162	184	140	140	211	231	306	306
picoeuropeana	FP1218	42	F.esk + F.pic + F.gau		Custodia3	225	225	144	144	219	221	172	180	105	111	291	293	162	194	142	144	231	231	306	306
picoeuropeana	FP1219	42	F.esk + F.pic + F.gau		Custodia3	225	225	140	144	211	211	172	174	105	111	271	281	188	192	134	134	211	231	304	308
picoeuropeana	FP1220	42	F.esk + F.pic + F.gau		Custodia3	225	225	130	142	211	211	172	172	105	105	281	287	162	182	138	144	231	231	306	306
picoeuropeana	FP1221	42	F.esk + F.pic + F.gau		Custodia3	225	225	144	144	211	211	172	172	105	105	281	287	162	182	138	144	231	231	284	306
picoeuropeana	FP1222	42	F.esk + F.pic + F.gau		Custodia3	225	225	144	144	213	221	172	180	105	105	285	285	188	188	134	144	217	231	308	308
picoeuropeana	FP1223	42	F.esk + F.pic + F.gau		Custodia3	225	225	132	132	205	211	176	180	111	111	289	291	188	192	118	144	231	237	286	286
picoeuropeana	FP1224	42	F.esk + F.pic + F.gau		Custodia3	225	225	138	150	211	211	170	170	105	105	267	287	182	182	134	138	231	231	306	306
picoeuropeana	FP1225	42	F.esk + F.pic + F.gau		Custodia3	225	225	128	128	205	211	174	174	105	111	285	287	182	188	138	144	219	231	304	304
picoeuropeana	FP1226	42	F.esk + F.pic + F.gau		Custodia3	225	225	144	144	205	213	172	174	105	111	273	287	182	188	134	138	223	231	306	306
picoeuropeana	FP1227	42	F.esk + F.pic + F.gau		Custodia3	225	225	138	138	211	211	172	178	105	105	281	287	188	192	134	138	231	231	308	308
picoeuropeana	FP1228	42	F.esk + F.pic + F.gau		Custodia3	225	225	140	140	205	213	172	174	111	111	305	305	162	188	118	144	219	231	308	308
picoeuropeana	FP1229	42	F.esk + F.pic + F.gau		Custodia3	221	225	144	144	205	211	174	180	105	105	289	291	162	188	134	144	219	231	306	306
picoeuropeana	FP1230	42	F.esk + F.pic + F.gau		Custodia3	223	223	144	144	219	219	180	180	105	105	293	315	162	184	140	140	211	231	304	304
picoeuropeana	FP1231	42	F.esk + F.pic + F.gau		Custodia3	223	223	132	144	209	209	172	172	105	105	275	281	190	190	144	144	219	219	306	306
picoeuropeana	FP1232	42	F.esk + F.pic + F.gau		Custodia3	221	225	134	144	205	211	182	182	105	105	287	305	162	192	134	144	219	231	294	304
picoeuropeana	FP1233	42	F.esk + F.pic + F.gau		Custodia3	225	225	144	144	205	221	176	180	105	105	275	281	162	188	134	134	217	231	286	306
gautieri	FG0293	43	F.gau		Custodia4	211	217	120	130	197	207	166	180	95	101	265	291	138	142	114	140	0	0	252	252
gautieri	FG0294	43	F.gau		Custodia4	197	223	140	146	197	203	162	162	101	113	285	295	140	140	114	126	0	0	286	286
gautieri	FG0295	43	F.gau		Custodia4	193	205	130	140	197	207	170	178	107	111	275	297	140	140	114	128	0	0	252	308
gautieri	FG0296	43	F.gau		Custodia4	207	207	138	140	197	219	170	178	115	115	291	297	160	160	114	140	207	211	296	310
gautieri	FG0297	43	F.gau		Custodia4	199	217	96	132	197	207	170	172	101	101	271	319	140	180	114	116	217	217	294	312
gautieri	FG0298	43	F.gau		Custodia4	185	223	128	140	197	209	170	178	101	111	273	301	138	140	114	116	217	217	302	302
gautieri	FG0299	43	F.gau		Custodia4	219	223	130	140	197	197	170	176	113	113	273	285	140	190	114	114	217	231	294	294
gautieri	FG0300	43	F.gau		Custodia4	219	223	130	194	197	209	170	178	101	115	275	275	160	190	114	134	215	231	286	292
gautieri	FG0301	43	F.gau		Custodia4	207	223	130	142	197	197	170	178	111	111	273	295	140	140	114	132	225	225	294	306
gautieri	FG0302	43	F.gau		Custodia4	215	223	142	160	197	197	172	178	101	101	273	297	138	138	114	114	265	265	286	288
gautieri	FG0303	43	F.gau		Custodia4	203	213	130	130	197	197	172	172	101	117	275	283	180	190	114	134	217	217	306	306
gautieri	FG0304	43	F.gau		Custodia4	199	219	98	142	197	197	178	178	105	113	295	295	140	140	114	126	217	231	290	310
gautieri	FG0305	43	F.gau		Custodia4	215	223	128	132	203	207	178	178	101	115	293	337	140	140	126	128	0	0	294	294
gautieri	FG0306	43	F.gau		Custodia4	213	223	128	128	197	205	178	178	115	115	275	275	188	188	126	140	217	231	294	302
gautieri	FG0307	43	F.gau		Custodia4	219	219	128	128	201	213	170	178	111	111	291	311	160	188	0	0	217	217	302	306
gautieri	FG0308	43	F.gau		Custodia4	223	223	128	130	197	207	170	170	103	113	279	287	160	200	126	132	0	0	286	302
gautieri	FG0029	44	F.gau		Cutas2	215	223	140	140	197	197	172	172	111	111	279	303	0	0	114	134	221	221	294	294
gautieri	FG0030	44	F.gau		Cutas2	223	223	128	140	199	217	170	170	99	107	287	303	140	140	134	134	0	0	294	294
gautieri	FG0031	44	F.gau		Cutas2	203	217	138	144	197	197	0	0	99	107	287	287	140	140	134	134	223	223	294	294
gautieri	FG0032	44	F.gau		Cutas2	213	223	128	146	197	197	170	170	101	107	283	283	136	136	112	114	0	0	286	286
eskia	FE0029	45	F.esk + F.gau	Pyrenees	Acuta2	223	223	140	144	203	209	170	178	103	103	275	305	184	190	114	140	219	231	310	310
eskia	FE0030	45	F.esk + F.gau	Pyrenees	Acuta2	223	223	146	146	209	221	170	172	103	103	265	283	188	190	134	134	219	231	312	312
eskia	FE0031	45	F.esk + F.gau	Pyrenees	Acuta2	223	223	144	146	199	203	170	176	101	101	299	305	190	192	116	136	219	231	286	312
eskia	FE0032	45	F.esk + F.gau	Pyrenees	Acuta2	223	223	188	190	209	219	170	170	103	103	305	305	188	192	116	140	215	219	286	286
gautieri	FG0046	45	F.esk + F.gau		Cutas2	207	219	98	140	197	201	172	172	109	115	287	311	138	138	114	114	215	231	286	298
gautieri	FG0047	45	F.esk + F.gau		Cutas2	183	187	108	140	197	215	174	174	101	109	293	307	140	140	114	134	0	0	302	302
gautieri	FG0048	45	F.esk + F.gau		Cutas2	187	201	108	118	197	197	170	174	105	105	287	305	138	140	114	134	231	231	298	300
gautieri	FG0049	45	F.esk + F.gau		Cutas2	199	219	130	130	197	217	172	172	101	107	287	287	140	188	114	114	0	0	302	302
gautieri	FG0050	45	F.esk + F.gau		Cutas2	205	219	140	148	197	197	168	170	109	115	307	321	140	188	114	114	227	227	286	318
gautieri	FG0051	45	F.esk + F.gau		Cutas2	191	209	130	140	197	197	178	178	109	115	275	311	140	188	114	134	215	215	280	304
gautieri	FG0052	45	F.esk + F.gau		Cutas2	219	219	140	140	197	207	170	170	109	115	275	275	140	188	116	134	0	0	286	302
eskia	FE0017	46	F.esk + F.pic + F.gau	Pyrenees	Acuta3	223	223	138	140	197	209	174	178	0	0	283	283	190	190	134	142	219	231	310	318
eskia	FE0018	46	F.esk + F.pic + F.gau	Pyrenees	Acuta3	223	223	138	138	197	213	172	176	0	0	299	299	180	190	138	140	211	231	286	298
eskia	FE0019	46	F.esk + F.pic + F.gau	Pyrenees	Acuta3	223	223	138	138	209	213	170	172	103	103	285	291	180	192	136	142	211	219	286	298
eskia	FE0020	46	F.esk + F.pic + F.gau	Pyrenees	Acuta3	223	223	140	144	199	203	170	174	103	103	279	299	192	192	134	142	215	231	286	298
eskia	FE0021	46	F.esk + F.pic + F.gau	Pyrenees	Acuta3	207	223	138	150	199	209	174	182	103	103	291	299	188	190	134	138	219	219	286	286
eskia	FE0022	46	F.esk + F.pic + F.gau	Pyrenees	Acuta3	223	223	138	138	209	209	170	178	103	103	291	307	184	188	134	142	231	237	286	286
eskia	FE0023	46	F.esk + F.pic + F.gau	Pyrenees	Acuta3	223	223	138	138	217	219	170	172	103	103	285	291	188	188	114	134	221	231	286	286
eskia	FE0024	46	F.esk + F.pic + F.gau	Pyrenees	Acuta3	223	223	142	142	209	209	170	176	101	101	283	291	188	192	114	136	231	237	286	286
gautieri	FG0033	46	F.esk + F.pic + F.gau		Cutas3	191	223	138	140	197	209	174	178	107	117	283	301	138	138	114	114	229	229	286	286
gautieri	FG0034	46	F.esk + F.pic + F.gau		Cutas3	187	223	130	140	197	209	174	174	111	117	283	301	140	140	114	114	0	0	292	292
gautieri	FG0035	46	F.esk + F.pic + F.gau		Cutas3	195	219	130	130	197	207	174	174	111	113	283	291	138	140	114	116	237	237	286	286
gautieri	FG0036	46	F.esk + F.pic + F.gau		Cutas3	209	213	120	130	197	197	178	178	109	109	287	297	140	140	114	116	217	231	300	302
gautieri	FG0037	46	F.esk + F.pic + F.gau		Cutas3	183	219	162	168	197	201	0	0	101	101	279	283	140	140	114	134	217	217	300	300
gautieri	FG0038	46	F.esk + F.pic + F.gau		Cutas3	213	223	140	140	197	209	172	172	109	115	279	285	138	140	114	134	217	217	292	316
gautieri	FG0039	46	F.esk + F.pic + F.gau		Cutas3	203	219	140	140	197	197	178	178	109	115	269	285	140	158	114	114	217	231	304	304
gautieri	FG0040	46	F.esk + F.pic + F.gau		Cutas3	187	223	140	164	197	197	174	174	105	109	285	295	136	154	114	114	217	217	304	322
picoeuropeana	FP0009	46	F.esk + F.pic + F.gau		Cutas3	187	211	140	144	197	219	176	176	103	103	277	277	140	188	114	134	231	231	302	302
picoeuropeana	FP0010	46	F.esk + F.pic + F.gau		Cutas3	187	223	128	140	205	207	0	0	101	105	291	307	192	192	134	136	231	231	310	312
picoeuropeana	FP0011	46	F.esk + F.pic + F.gau		Cutas3	187	223	140	144	197	219	176	176	103	115	277	277	140	188	114	134	231	231	304	304
picoeuropeana	FP0012	46	F.esk + F.pic + F.gau		Cutas3	223	223	130	138	209	217	174	178	101	115	281	291	190	190	112	134	225	231	294	298
eskia	FE0045	47	F.esk + F.pic + F.gau	Pyrenees	Acuta4	185	223	160	162	197	203	170	180	101	103	291	305	188	190	138	144	209	231	304	306
eskia	FE0046	47	F.esk + F.pic + F.gau	Pyrenees	Acuta4	185	223	138	162	217	219	172	176	103	109	291	327	190	190	138	140	219	231	310	322
eskia	FE0047	47	F.esk + F.pic + F.gau	Pyrenees	Acuta4	223	223	144	144	203	209	170	178	103	103	285	305	190	190	140	144	217	231	306	324
eskia	FE0049	47	F.esk + F.pic + F.gau	Pyrenees	Acuta4	213	223	140	148	203	213	170	186	103	103	285	305	142	190	134	134	231	231	304	304
eskia	FE0050	47	F.esk + F.pic + F.gau	Pyrenees	Acuta4	207	223	144	144	203	211	170	170	103	103	285	305	188	190	136	144	219	231	306	308
eskia	FE0051	47	F.esk + F.pic + F.gau	Pyrenees	Acuta4	207	223	134	144	209	211	170	186	97	103	273	285	172	188	0	0	209	231	304	306
eskia	FE0052	47	F.esk + F.pic + F.gau	Pyrenees	Acuta4	207	223	134	144	209	211	170	186	97	103	273	285	172	188	0	0	209	231	304	306
gautieri	FG0081	47	F.esk + F.pic + F.gau		Cutas4	185	185	140	146	207	207	172	172	101	109	287	291	140	140	114	126	217	231	300	300
gautieri	FG0082	47	F.esk + F.pic + F.gau		Cutas4	223	223	140	140	197	209	172	172	109	109	285	285	140	140	132	136	215	231	294	324
gautieri	FG0083	47	F.esk + F.pic + F.gau		Cutas4	185	185	130	140	197	203	172	172	113	113	285	299	138	138	114	114	0	0	306	306
gautieri	FG0084	47	F.esk + F.pic + F.gau		Cutas4	185	223	130	140	197	203	170	170	103	113	281	309	140	140	114	114	0	0	302	306
gautieri	FG0085	47	F.esk + F.pic + F.gau		Cutas4	205	205	130	130	197	207	180	180	101	101	281	281	140	140	114	126	231	231	302	302
gautieri	FG0086	47	F.esk + F.pic + F.gau		Cutas4	209	219	128	148	203	215	170	170	101	101	299	313	140	140	132	134	0	0	312	312
gautieri	FG0087	47	F.esk + F.pic + F.gau		Cutas4	191	219	128	140	197	203	170	172	101	101	269	269	140	140	126	126	217	217	292	302
gautieri	FG0088	47	F.esk + F.pic + F.gau		Cutas4	203	219	140	180	203	209	170	170	103	113	313	313	140	140	126	134	0	0	294	304
picoeuropeana	FP0013	47	F.esk + F.pic + F.gau		Cutas4	223	223	128	140	209	217	170	178	105	115	265	287	140	140	126	134	215	231	0	0
picoeuropeana	FP0014	47	F.esk + F.pic + F.gau		Cutas4	223	223	130	130	197	207	172	172	113	113	287	287	140	180	114	136	231	231	298	298
picoeuropeana	FP0015	47	F.esk + F.pic + F.gau		Cutas4	191	223	138	140	197	209	170	170	115	115	281	281	184	184	114	134	231	231	286	298
picoeuropeana	FP0016	47	F.esk + F.pic + F.gau		Cutas4	207	223	134	134	197	209	170	170	103	113	281	283	188	192	114	126	215	231	286	286
picoeuropeana	FP0033	47	F.esk + F.pic + F.gau		Cutas4	209	213	138	148	197	197	170	170	109	109	275	295	190	190	126	134	223	223	302	306
picoeuropeana	FP0034	47	F.esk + F.pic + F.gau		Cutas4	223	223	130	130	197	211	170	172	103	103	293	305	188	188	134	134	231	231	302	306
picoeuropeana	FP0035	47	F.esk + F.pic + F.gau		Cutas4	213	223	140	144	203	211	170	176	103	103	305	305	190	190	116	136	231	231	302	306
picoeuropeana	FP0036	47	F.esk + F.pic + F.gau		Cutas4	183	183	136	136	197	203	172	172	103	103	275	295	140	188	134	134	231	231	302	306
eskia	FE0025	48	F.esk + F.pic + F.gau	Pyrenees	Acuta5	223	223	138	138	209	213	176	178	103	103	279	291	180	192	116	134	215	219	286	310
eskia	FE0026	48	F.esk + F.pic + F.gau	Pyrenees	Acuta5	223	223	138	138	209	217	170	172	103	103	271	301	180	184	112	134	231	231	298	298
eskia	FE0027	48	F.esk + F.pic + F.gau	Pyrenees	Acuta5	207	223	138	140	205	219	170	178	103	103	285	301	190	192	134	140	223	231	286	298
eskia	FE0028	48	F.esk + F.pic + F.gau	Pyrenees	Acuta5	187	201	108	118	197	197	0	0	105	105	187	305	184	190	140	142	217	231	310	316
eskia	FE0037	48	F.esk + F.pic + F.gau	Pyrenees	Acuta5	205	223	138	140	209	213	180	180	103	103	265	279	138	138	142	144	0	0	0	0
eskia	FE0038	48	F.esk + F.pic + F.gau	Pyrenees	Acuta5	205	223	136	138	209	213	180	180	103	103	265	297	190	190	142	144	209	219	304	304
eskia	FE0039	48	F.esk + F.pic + F.gau	Pyrenees	Acuta5	205	223	138	138	209	213	180	180	103	103	265	279	180	190	142	144	209	219	304	304
eskia	FE0040	48	F.esk + F.pic + F.gau	Pyrenees	Acuta5	187	223	142	142	203	217	176	186	103	103	265	307	190	190	0	0	231	231	300	300
eskia	FE0041	48	F.esk + F.pic + F.gau	Pyrenees	Acuta5	223	223	146	158	209	209	170	176	103	103	291	291	190	190	124	134	231	231	306	306
eskia	FE0042	48	F.esk + F.pic + F.gau	Pyrenees	Acuta5	223	223	140	158	203	203	170	170	103	103	305	321	190	190	134	134	217	231	306	308
eskia	FE0043	48	F.esk + F.pic + F.gau	Pyrenees	Acuta5	207	223	144	144	209	219	170	180	103	103	305	321	180	190	134	138	223	231	306	310
eskia	FE0044	48	F.esk + F.pic + F.gau	Pyrenees	Acuta5	223	223	146	184	209	211	180	180	103	103	305	305	180	180	116	124	217	219	306	306
eskia	FE0053	48	F.esk + F.pic + F.gau	Pyrenees	Acuta5	223	223	160	162	219	219	170	170	103	103	283	307	188	190	140	144	217	219	306	306
eskia	FE0054	48	F.esk + F.pic + F.gau	Pyrenees	Acuta5	185	223	144	144	213	219	170	170	103	103	291	307	176	190	134	138	217	219	302	310
gautieri	FG0041	48	F.esk + F.pic + F.gau		Cutas5	223	223	146	146	197	205	174	178	107	107	275	293	140	140	114	134	221	221	300	300
gautieri	FG0042	48	F.esk + F.pic + F.gau		Cutas5	223	223	140	160	197	201	174	178	103	103	291	305	138	140	134	134	0	0	284	300
gautieri	FG0043	48	F.esk + F.pic + F.gau		Cutas5	223	223	142	142	197	197	174	178	113	113	277	305	138	138	114	134	0	0	304	304
gautieri	FG0044	48	F.esk + F.pic + F.gau		Cutas5	185	223	108	140	197	197	174	178	109	109	299	305	140	140	134	134	0	0	306	306
gautieri	FG0045	48	F.esk + F.pic + F.gau		Cutas5	187	201	118	126	197	201	172	176	101	113	275	311	140	140	114	134	215	231	286	298
gautieri	FG0073	48	F.esk + F.pic + F.gau		Cutas5	199	219	140	140	197	211	174	178	101	111	303	303	140	190	114	134	0	0	288	304
gautieri	FG0077	48	F.esk + F.pic + F.gau		Cutas5	215	215	140	140	197	205	174	174	101	111	275	275	140	140	114	134	0	0	284	300
gautieri	FG0080	48	F.esk + F.pic + F.gau		Cutas5	185	199	128	140	197	203	176	184	109	109	0	0	140	188	114	134	219	219	306	310
gautieri	FG0089	48	F.esk + F.pic + F.gau		Cutas5	211	219	130	140	197	207	170	180	107	111	273	301	140	160	126	134	0	0	284	302
gautieri	FG0091	48	F.esk + F.pic + F.gau		Cutas5	187	191	128	140	197	209	170	172	109	115	277	279	138	140	132	134	0	0	298	298
gautieri	FG0092	48	F.esk + F.pic + F.gau		Cutas5	205	219	128	128	199	203	176	178	109	115	277	277	138	144	132	134	0	0	306	320
picoeuropeana	FP0017	48	F.esk + F.pic + F.gau		Cutas5	191	223	136	140	197	209	174	176	103	115	279	291	140	180	134	134	215	219	298	310
picoeuropeana	FP0018	48	F.esk + F.pic + F.gau		Cutas5	185	223	164	164	203	209	174	174	103	109	285	299	140	188	134	134	231	231	288	298
picoeuropeana	FP0019	48	F.esk + F.pic + F.gau		Cutas5	185	223	124	140	203	207	170	178	111	111	301	301	190	190	134	134	215	215	284	308
picoeuropeana	FP0020	48	F.esk + F.pic + F.gau		Cutas5	207	223	116	126	197	203	172	172	103	111	291	291	180	180	128	136	231	231	298	298
picoeuropeana	FP0025	48	F.esk + F.pic + F.gau		Cutas5	185	223	102	146	203	209	172	178	109	109	285	291	188	188	0	0	219	219	288	288
picoeuropeana	FP0026	48	F.esk + F.pic + F.gau		Cutas5	185	223	102	146	203	209	172	178	109	109	285	291	188	188	116	134	219	219	288	288
picoeuropeana	FP0027	48	F.esk + F.pic + F.gau		Cutas5	185	223	146	160	201	203	170	170	103	103	283	291	140	188	116	140	219	231	288	288
picoeuropeana	FP0028	48	F.esk + F.pic + F.gau		Cutas5	185	223	94	146	203	209	172	178	101	109	285	291	172	188	116	134	219	219	288	288
picoeuropeana	FP0029	48	F.esk + F.pic + F.gau		Cutas5	223	223	140	140	197	217	174	174	103	111	305	305	140	140	134	134	231	231	298	300
picoeuropeana	FP0030	48	F.esk + F.pic + F.gau		Cutas5	223	223	140	140	215	215	176	176	99	107	299	325	180	188	134	140	231	231	298	300
picoeuropeana	FP0031	48	F.esk + F.pic + F.gau		Cutas5	223	223	140	144	197	225	170	170	107	107	299	305	188	188	126	138	217	217	308	310
picoeuropeana	FP0032	48	F.esk + F.pic + F.gau		Cutas5	213	223	128	146	203	213	170	170	103	103	263	283	140	146	114	134	217	231	284	310
picoeuropeana	FP0037	48	F.esk + F.pic + F.gau		Cutas5	187	223	134	162	197	209	170	176	103	109	0	0	140	190	134	144	217	217	306	308
picoeuropeana	FP0038	48	F.esk + F.pic + F.gau		Cutas5	223	223	144	162	203	209	170	176	103	103	269	291	160	190	134	140	219	231	284	304
picoeuropeana	FP0039	48	F.esk + F.pic + F.gau		Cutas5	207	223	140	140	203	217	170	170	101	109	291	297	160	190	134	140	219	231	284	306
picoeuropeana	FP0040	48	F.esk + F.pic + F.gau		Cutas5	219	219	144	150	197	219	186	186	95	101	285	307	160	180	134	140	211	231	284	312
eskia	FE0033	49	F.esk + F.pic + F.gau	Pyrenees	Acuta6	223	223	130	140	219	219	170	172	103	103	299	303	184	184	136	142	217	231	298	304
eskia	FE0034	49	F.esk + F.pic + F.gau	Pyrenees	Acuta6	191	223	136	136	207	207	170	176	103	103	265	279	188	188	142	142	217	219	298	308
eskia	FE0035	49	F.esk + F.pic + F.gau	Pyrenees	Acuta6	223	223	138	142	207	219	172	176	103	111	275	291	190	192	134	136	217	223	308	308
eskia	FE0036	49	F.esk + F.pic + F.gau	Pyrenees	Acuta6	223	223	136	136	215	219	170	172	103	103	285	313	190	192	134	134	219	219	308	324
gautieri	FG0053	49	F.esk + F.pic + F.gau		Cutas6	185	223	128	130	197	197	172	172	107	115	285	305	138	138	134	136	0	0	300	300
gautieri	FG0054	49	F.esk + F.pic + F.gau		Cutas6	223	223	128	164	209	227	170	180	115	115	285	285	140	188	114	136	0	0	306	310
gautieri	FG0055	49	F.esk + F.pic + F.gau		Cutas6	183	219	126	126	197	197	174	174	101	117	291	291	138	188	114	114	0	0	250	324
gautieri	FG0056	49	F.esk + F.pic + F.gau		Cutas6	223	223	134	140	205	215	170	172	109	115	285	301	140	188	114	134	0	0	286	286
gautieri	FG0057	49	F.esk + F.pic + F.gau		Cutas6	183	219	130	130	211	229	170	180	111	115	287	287	140	140	114	134	0	0	304	308
gautieri	FG0058	49	F.esk + F.pic + F.gau		Cutas6	183	201	130	130	197	207	168	168	101	113	0	0	140	188	114	114	217	231	290	302
gautieri	FG0059	49	F.esk + F.pic + F.gau		Cutas6	191	191	140	140	197	197	170	180	111	111	275	275	138	192	116	116	227	227	302	302
gautieri	FG0060	49	F.esk + F.pic + F.gau		Cutas6	203	223	130	140	197	197	172	172	113	115	285	295	138	190	116	116	0	0	290	290
picoeuropeana	FP0021	49	F.esk + F.pic + F.gau		Cutas6	223	223	130	144	207	215	176	176	117	117	275	291	190	190	128	134	217	217	304	308
picoeuropeana	FP0022	49	F.esk + F.pic + F.gau		Cutas6	223	223	140	140	203	207	172	172	119	119	275	301	192	192	128	134	237	237	304	304
eskia	FE0089	50	F.esk + F.gau	Pyrenees	Goriz1	223	223	144	144	209	209	170	176	103	103	283	291	188	188	124	134	231	231	306	306
eskia	FE0137	50	F.esk + F.gau	Pyrenees	Goriz1	223	223	128	134	209	213	170	174	103	109	265	283	190	192	126	134	217	231	314	314
eskia	FE0138	50	F.esk + F.gau	Pyrenees	Goriz1	223	223	144	144	209	209	170	178	103	103	283	291	188	192	126	134	231	233	308	308
eskia	FE0139	50	F.esk + F.gau	Pyrenees	Goriz1	223	223	138	138	213	219	178	178	103	103	265	265	190	190	134	144	231	231	312	314
eskia	FE0140	50	F.esk + F.gau	Pyrenees	Goriz1	223	223	130	130	203	217	168	170	95	101	0	0	190	190	134	138	219	233	302	312
eskia	FE0141	50	F.esk + F.gau	Pyrenees	Goriz1	205	223	130	130	209	211	178	178	103	103	283	291	192	192	126	126	219	231	308	308
eskia	FE0142	50	F.esk + F.gau	Pyrenees	Goriz1	223	223	128	128	203	209	170	178	103	115	283	285	140	192	114	126	219	223	302	306
eskia	FE0143	50	F.esk + F.gau	Pyrenees	Goriz1	223	223	128	128	209	209	170	178	103	103	265	265	188	190	134	142	217	231	310	316
eskia	FE0144	50	F.esk + F.gau	Pyrenees	Goriz1	223	223	128	128	209	209	170	178	103	103	265	285	180	180	134	142	231	231	302	306
gautieri	FG0225	50	F.esk + F.gau		Goriz1	211	211	128	128	197	197	176	178	113	113	313	313	140	140	114	134	217	229	286	300
gautieri	FG0226	50	F.esk + F.gau		Goriz1	197	205	104	168	197	197	178	178	101	113	285	313	140	140	114	114	215	219	300	306
gautieri	FG0227	50	F.esk + F.gau		Goriz1	215	215	128	130	197	197	168	178	113	115	275	283	140	144	114	134	0	0	286	304
gautieri	FG0228	50	F.esk + F.gau		Goriz1	183	219	130	130	197	207	170	178	113	115	273	313	140	190	114	126	215	245	286	296
gautieri	FG0229	50	F.esk + F.gau		Goriz1	205	209	130	130	211	215	168	176	109	109	299	299	138	190	114	114	0	0	244	244
gautieri	FG0230	50	F.esk + F.gau		Goriz1	187	223	136	142	207	207	0	0	101	103	275	281	140	140	114	116	229	229	250	300
gautieri	FG0231	50	F.esk + F.gau		Goriz1	197	219	106	132	197	197	172	176	113	115	275	281	140	190	114	114	215	215	292	302
gautieri	FG0232	50	F.esk + F.gau		Goriz1	197	197	116	130	197	197	172	172	111	111	277	291	140	140	114	114	215	215	286	300
gautieri	FG0309	50	F.esk + F.gau		Goriz1	191	209	130	140	207	211	170	178	101	115	279	285	140	140	114	134	0	0	304	304
gautieri	FG0310	50	F.esk + F.gau		Goriz1	191	223	130	164	197	197	168	172	101	115	279	285	140	140	114	114	219	219	302	302
gautieri	FG0311	50	F.esk + F.gau		Goriz1	197	197	128	130	197	209	170	180	111	115	281	303	140	140	114	134	211	211	298	302
gautieri	FG0312	50	F.esk + F.gau		Goriz1	189	191	130	132	197	197	168	168	101	101	291	291	140	140	114	132	0	0	286	286
gautieri	FG0009	51	F.gau		Goriz2	201	201	128	152	197	197	162	178	111	111	297	307	144	146	114	114	217	231	266	286
gautieri	FG0010	51	F.gau		Goriz2	187	201	102	140	197	197	170	172	109	109	293	299	138	146	114	116	233	233	292	296
gautieri	FG0011	51	F.gau		Goriz2	203	213	130	130	197	197	0	0	111	117	277	277	138	140	114	114	0	0	286	302
gautieri	FG0012	51	F.gau		Goriz2	201	201	130	140	197	197	0	0	101	111	277	307	138	138	114	114	0	0	300	312
gautieri	FG0233	51	F.gau		Goriz2	189	207	166	172	197	201	170	178	109	115	273	291	160	192	114	134	221	221	252	286
gautieri	FG0234	51	F.gau		Goriz2	183	197	130	142	203	207	172	172	111	111	277	297	140	140	134	134	0	0	286	304
gautieri	FG0235	51	F.gau		Goriz2	199	199	134	144	197	207	172	178	111	115	295	301	140	140	136	140	0	0	302	306
gautieri	FG0236	51	F.gau		Goriz2	0	0	130	140	197	211	178	178	109	115	0	0	142	190	114	114	215	219	286	296
gautieri	FG0237	51	F.gau		Goriz2	215	215	130	138	205	207	174	174	109	109	291	291	136	180	114	114	225	231	304	306
gautieri	FG0238	51	F.gau		Goriz2	187	223	130	134	197	213	170	178	109	111	279	279	160	160	114	116	0	0	286	294
gautieri	FG0240	51	F.gau		Goriz2	199	205	128	138	207	209	178	178	109	109	279	305	140	140	114	114	215	215	0	0
eskia	FE0097	52	F.esk + F.pic + F.gau	Pyrenees	Goriz3	223	223	146	146	203	221	170	172	103	103	271	303	190	192	134	134	219	231	308	312
eskia	FE0098	52	F.esk + F.pic + F.gau	Pyrenees	Goriz3	223	223	144	144	203	219	170	172	103	103	265	283	190	192	134	142	217	219	302	310
eskia	FE0099	52	F.esk + F.pic + F.gau	Pyrenees	Goriz3	185	223	128	140	211	219	170	178	103	103	279	291	180	192	134	142	223	231	302	302
eskia	FE0100	52	F.esk + F.pic + F.gau	Pyrenees	Goriz3	185	223	146	146	203	219	170	178	103	103	265	283	140	192	134	142	219	223	286	310
eskia	FE0101	52	F.esk + F.pic + F.gau	Pyrenees	Goriz3	223	223	138	190	203	209	170	178	103	117	283	291	192	192	134	142	219	223	302	312
eskia	FE0102	52	F.esk + F.pic + F.gau	Pyrenees	Goriz3	223	223	138	190	203	209	170	176	103	117	283	291	188	192	126	126	219	223	302	312
eskia	FE0103	52	F.esk + F.pic + F.gau	Pyrenees	Goriz3	223	223	138	190	203	209	170	176	103	117	283	291	190	190	134	140	213	219	292	312
eskia	FE0104	52	F.esk + F.pic + F.gau	Pyrenees	Goriz3	223	223	138	190	203	209	170	176	103	117	283	291	188	188	134	134	219	231	286	292
eskia	FE0105	52	F.esk + F.pic + F.gau	Pyrenees	Goriz3	223	223	146	190	209	217	170	176	103	117	285	291	180	190	126	134	231	231	310	310
eskia	FE0106	52	F.esk + F.pic + F.gau	Pyrenees	Goriz3	223	223	144	190	209	219	170	176	103	117	265	283	190	192	134	140	219	231	298	302
eskia	FE0107	52	F.esk + F.pic + F.gau	Pyrenees	Goriz3	223	223	144	190	209	219	170	178	103	117	283	291	188	192	134	138	231	237	306	312
eskia	FE0108	52	F.esk + F.pic + F.gau	Pyrenees	Goriz3	223	223	144	190	209	219	172	178	103	117	283	291	176	190	126	134	227	237	312	312
gautieri	FG0241	52	F.esk + F.pic + F.gau		Goriz3	207	219	130	136	197	211	174	174	113	115	287	311	140	140	114	134	0	0	286	286
gautieri	FG0242	52	F.esk + F.pic + F.gau		Goriz3	191	191	128	130	197	205	178	178	109	109	281	281	140	140	114	126	0	0	302	302
gautieri	FG0243	52	F.esk + F.pic + F.gau		Goriz3	199	223	136	142	197	217	174	178	115	115	295	295	138	138	114	134	0	0	300	302
gautieri	FG0244	52	F.esk + F.pic + F.gau		Goriz3	191	191	108	132	197	207	172	178	111	115	281	299	140	140	114	128	0	0	304	304
gautieri	FG0245	52	F.esk + F.pic + F.gau		Goriz3	203	219	128	130	203	209	202	202	101	113	279	279	140	140	114	126	0	0	286	306
gautieri	FG0246	52	F.esk + F.pic + F.gau		Goriz3	199	215	128	136	197	197	170	198	103	115	285	285	140	140	114	126	0	0	254	286
gautieri	FG0247	52	F.esk + F.pic + F.gau		Goriz3	185	201	108	130	197	209	178	178	113	113	293	293	138	140	114	134	229	229	296	304
gautieri	FG0248	52	F.esk + F.pic + F.gau		Goriz3	187	195	88	130	197	197	174	178	113	115	291	291	136	142	114	114	0	0	286	304
gautieri	FG0249	52	F.esk + F.pic + F.gau		Goriz3	185	199	130	142	197	207	178	178	101	111	267	285	140	180	114	114	261	261	286	314
gautieri	FG0250	52	F.esk + F.pic + F.gau		Goriz3	187	223	128	142	207	207	178	178	101	107	299	313	140	180	114	136	0	0	286	302
gautieri	FG0251	52	F.esk + F.pic + F.gau		Goriz3	199	211	130	140	201	209	178	178	101	111	287	311	140	140	114	114	0	0	286	286
gautieri	FG0252	52	F.esk + F.pic + F.gau		Goriz3	193	209	130	130	197	209	178	190	107	111	283	293	140	140	114	114	0	0	294	302
gautieri	FG0253	52	F.esk + F.pic + F.gau		Goriz3	209	209	108	130	197	197	170	178	101	113	285	285	140	140	114	114	0	0	286	306
gautieri	FG0254	52	F.esk + F.pic + F.gau		Goriz3	189	189	108	108	197	197	170	178	107	107	275	285	140	140	114	114	229	229	304	306
gautieri	FG0255	52	F.esk + F.pic + F.gau		Goriz3	185	203	128	130	197	209	170	178	101	113	275	293	140	140	114	136	229	229	286	286
gautieri	FG0256	52	F.esk + F.pic + F.gau		Goriz3	201	219	102	140	197	211	178	178	101	101	299	301	140	144	104	114	0	0	252	304
picoeuropeana	FP0058	52	F.esk + F.pic + F.gau		Goriz3	185	223	128	140	203	215	170	174	101	109	283	295	140	190	126	142	223	231	292	312
picoeuropeana	FP0059	52	F.esk + F.pic + F.gau		Goriz3	223	223	144	158	209	211	176	176	103	109	285	295	188	192	114	134	223	231	308	314
picoeuropeana	FP0060	52	F.esk + F.pic + F.gau		Goriz3	219	219	130	142	0	0	0	0	101	117	271	271	190	190	134	134	231	231	286	312
picoeuropeana	FP0061	52	F.esk + F.pic + F.gau		Goriz3	205	223	138	144	203	213	170	176	103	111	279	285	188	190	142	142	213	231	312	312
picoeuropeana	FP0062	52	F.esk + F.pic + F.gau		Goriz3	223	223	138	158	209	209	170	176	103	103	265	285	188	192	134	142	223	231	302	312
eskia	FE0129	53	F.esk + F.gau	Pyrenees	Goriz4	223	223	184	190	213	213	170	176	103	103	305	305	180	190	134	134	237	237	312	314
eskia	FE0130	53	F.esk + F.gau	Pyrenees	Goriz4	223	223	130	206	0	0	166	180	95	101	281	299	188	190	134	134	231	231	306	306
eskia	FE0131	53	F.esk + F.gau	Pyrenees	Goriz4	185	223	150	190	209	219	170	176	103	117	279	305	188	188	134	140	237	237	312	312
eskia	FE0132	53	F.esk + F.gau	Pyrenees	Goriz4	223	223	140	140	209	211	170	178	103	103	283	299	190	190	134	138	219	231	314	314
eskia	FE0133	53	F.esk + F.gau	Pyrenees	Goriz4	223	223	140	140	209	211	170	178	103	103	283	299	190	190	134	138	219	231	314	314
gautieri	FG0286	53	F.esk + F.gau		Goriz4	187	187	140	140	197	197	174	176	111	111	291	291	140	140	114	114	0	0	298	298
gautieri	FG0287	53	F.esk + F.gau		Goriz4	211	211	138	140	197	197	170	174	113	115	291	295	140	190	114	114	243	243	304	304
gautieri	FG0288	53	F.esk + F.gau		Goriz4	211	211	136	186	197	207	172	172	101	115	297	305	140	190	128	134	0	0	284	292
gautieri	FG0289	53	F.esk + F.gau		Goriz4	193	209	118	118	197	197	172	172	105	113	279	279	140	190	112	134	0	0	286	304
gautieri	FG0290	53	F.esk + F.gau		Goriz4	211	211	118	128	197	197	174	176	95	101	275	275	140	190	114	114	0	0	286	302
gautieri	FG0291	53	F.esk + F.gau		Goriz4	187	219	132	140	197	209	170	178	101	115	269	299	140	188	114	114	0	0	286	286
gautieri	FG0292	53	F.esk + F.gau		Goriz4	187	213	108	134	197	219	170	178	101	113	291	293	140	140	114	134	0	0	250	300
eskia	FE0121	54	F.esk + F.gau	Pyrenees	Goriz5	223	223	138	190	209	219	170	178	103	107	299	299	184	190	134	134	217	219	314	316
eskia	FE0122	54	F.esk + F.gau	Pyrenees	Goriz5	223	223	140	190	209	219	170	178	103	107	265	283	180	180	142	142	219	231	298	298
eskia	FE0123	54	F.esk + F.gau	Pyrenees	Goriz5	223	223	138	148	219	219	170	178	103	103	265	285	180	190	134	142	217	231	302	302
eskia	FE0124	54	F.esk + F.gau	Pyrenees	Goriz5	223	223	146	190	209	213	170	178	103	103	285	299	190	190	134	134	231	231	298	298
gautieri	FG0269	54	F.esk + F.gau		Goriz5	195	217	140	168	197	211	172	178	101	109	277	291	140	190	114	134	0	0	304	306
gautieri	FG0270	54	F.esk + F.gau		Goriz5	209	215	130	142	205	209	174	176	109	111	279	293	140	190	114	134	221	221	300	304
gautieri	FG0271	54	F.esk + F.gau		Goriz5	211	211	130	140	205	209	178	178	111	113	281	281	138	140	114	114	0	0	248	302
gautieri	FG0272	54	F.esk + F.gau		Goriz5	211	211	130	140	205	209	174	176	111	115	281	281	138	140	114	114	0	0	248	302
gautieri	FG0273	54	F.esk + F.gau		Goriz5	185	215	128	128	201	211	174	174	109	109	311	311	140	192	114	114	261	261	256	286
gautieri	FG0274	54	F.esk + F.gau		Goriz5	203	223	132	140	205	209	170	174	109	113	281	281	138	140	114	114	0	0	256	302
gautieri	FG0275	54	F.esk + F.gau		Goriz5	211	223	140	140	197	209	172	178	107	113	287	299	140	190	114	114	0	0	248	248
gautieri	FG0276	54	F.esk + F.gau		Goriz5	211	223	88	130	197	197	178	178	101	101	279	309	140	190	114	114	0	0	284	284
eskia	FE0125	55	F.esk + F.pic + F.gau	Pyrenees	Goriz6	185	223	182	190	197	213	170	176	103	115	273	299	138	190	134	140	225	231	298	298
eskia	FE0126	55	F.esk + F.pic + F.gau	Pyrenees	Goriz6	185	223	162	190	197	205	170	176	103	117	285	299	138	190	134	134	231	231	306	312
eskia	FE0127	55	F.esk + F.pic + F.gau	Pyrenees	Goriz6	211	223	148	148	205	213	170	170	103	103	285	299	138	190	116	116	217	231	308	314
eskia	FE0128	55	F.esk + F.pic + F.gau	Pyrenees	Goriz6	185	217	150	152	207	209	172	176	103	103	265	299	188	190	134	140	217	231	306	306
gautieri	FG0277	55	F.esk + F.pic + F.gau		Goriz6	195	227	130	140	209	211	172	178	113	115	277	297	140	190	114	114	0	0	286	300
gautieri	FG0278	55	F.esk + F.pic + F.gau		Goriz6	227	227	140	140	193	209	172	172	101	115	275	287	140	190	114	134	0	0	300	300
gautieri	FG0279	55	F.esk + F.pic + F.gau		Goriz6	197	211	88	128	197	197	178	178	105	111	279	305	140	190	114	114	0	0	286	298
gautieri	FG0280	55	F.esk + F.pic + F.gau		Goriz6	197	219	140	140	197	209	174	176	109	109	279	305	140	190	114	134	0	0	300	313
gautieri	FG0281	55	F.esk + F.pic + F.gau		Goriz6	203	209	140	160	197	211	170	170	101	111	287	301	140	190	114	114	215	215	286	310
gautieri	FG0282	55	F.esk + F.pic + F.gau		Goriz6	211	223	146	146	197	197	174	176	101	101	279	291	138	188	114	114	0	0	286	286
gautieri	FG0283	55	F.esk + F.pic + F.gau		Goriz6	211	223	146	146	197	197	174	176	101	101	279	291	138	188	114	114	0	0	286	286
gautieri	FG0284	55	F.esk + F.pic + F.gau		Goriz6	211	223	130	146	197	207	172	178	101	111	287	291	138	190	114	136	215	215	302	302
picoeuropeana	FP0065	55	F.esk + F.pic + F.gau		Goriz6	223	223	146	146	207	211	170	178	103	103	285	299	188	188	126	140	231	231	298	308
picoeuropeana	FP0066	55	F.esk + F.pic + F.gau		Goriz6	207	223	138	150	207	219	170	178	103	103	265	279	190	190	134	142	231	231	298	298
picoeuropeana	FP0067	55	F.esk + F.pic + F.gau		Goriz6	223	223	150	150	199	219	170	178	103	103	299	299	190	190	134	140	219	231	298	298
picoeuropeana	FP0068	55	F.esk + F.pic + F.gau		Goriz6	223	223	138	144	209	219	168	170	103	103	265	299	180	190	134	142	231	231	298	298
gautieri	FG0137	56	F.gau		Goriz7	191	199	140	140	197	209	172	174	101	103	281	291	140	140	114	134	205	205	302	302
gautieri	FG0138	56	F.gau		Goriz7	205	211	128	140	197	201	172	174	109	115	269	297	136	140	116	134	0	0	298	298
gautieri	FG0139	56	F.gau		Goriz7	223	223	130	140	197	201	172	172	101	101	281	285	138	138	124	134	0	0	302	302
gautieri	FG0140	56	F.gau		Goriz7	0	0	136	146	197	207	170	176	109	109	279	279	142	148	110	114	0	0	286	300
gautieri	FG0141	56	F.gau		Goriz7	0	0	130	160	197	199	0	0	117	117	295	295	136	146	114	134	245	245	294	294
gautieri	FG0142	56	F.gau		Goriz7	0	0	130	140	197	197	162	162	101	117	287	287	138	138	114	116	245	245	256	294
gautieri	FG0143	56	F.gau		Goriz7	203	209	130	140	197	197	162	162	101	109	287	287	138	138	114	116	245	245	256	294
gautieri	FG0144	56	F.gau		Goriz7	203	209	130	140	197	197	162	162	103	109	287	287	138	140	114	116	245	245	256	294
gautieri	FG0145	56	F.gau		Goriz7	193	223	118	130	197	219	170	170	101	111	291	291	140	140	112	134	0	0	302	302
gautieri	FG0149	56	F.gau		Goriz7	205	205	118	140	197	203	172	172	111	111	285	285	140	140	114	114	215	215	250	316
gautieri	FG0150	56	F.gau		Goriz7	205	205	118	140	197	203	172	172	113	113	285	285	140	140	114	114	215	215	250	316
gautieri	FG0151	56	F.gau		Goriz7	205	205	118	140	197	203	172	174	113	113	285	285	140	140	114	114	215	215	250	316
gautieri	FG0152	56	F.gau		Goriz7	205	205	118	138	197	203	172	172	113	113	285	285	140	140	114	114	215	215	250	316
eskia	FE0090	57	F.esk + F.gau	Pyrenees	Goriz8	223	223	144	144	203	217	176	176	103	103	291	305	184	190	136	140	231	231	298	310
eskia	FE0091	57	F.esk + F.gau	Pyrenees	Goriz8	223	223	138	190	203	209	170	178	103	117	283	305	188	190	134	140	217	231	292	312
eskia	FE0092	57	F.esk + F.gau	Pyrenees	Goriz8	223	223	138	190	203	209	170	176	103	103	283	291	188	190	134	134	231	231	292	298
eskia	FE0133	57	F.esk + F.gau	Pyrenees	Goriz8	223	223	138	190	203	207	170	170	103	117	291	299	180	188	114	134	211	231	306	306
eskia	FE0134	57	F.esk + F.gau	Pyrenees	Goriz8	223	223	138	190	205	209	170	170	103	117	285	307	188	190	134	140	219	231	308	318
eskia	FE0135	57	F.esk + F.gau	Pyrenees	Goriz8	223	223	138	190	205	209	170	170	101	103	295	295	188	190	112	142	217	231	284	284
eskia	FE0136	57	F.esk + F.gau	Pyrenees	Goriz8	223	223	138	138	203	209	172	174	103	109	291	299	188	190	112	140	231	237	306	310
gautieri	FG0133	57	F.esk + F.gau		Goriz8	211	215	134	140	217	217	174	174	101	101	275	275	140	140	114	136	0	0	294	304
gautieri	FG0134	57	F.esk + F.gau		Goriz8	211	215	134	158	197	217	168	174	101	101	273	295	140	140	114	114	223	223	294	304
gautieri	FG0135	57	F.esk + F.gau		Goriz8	185	223	140	158	197	217	170	170	101	109	275	295	140	140	114	114	219	219	250	286
gautieri	FG0136	57	F.esk + F.gau		Goriz8	215	215	140	158	197	217	174	174	101	101	275	295	140	140	114	114	223	223	286	304
gautieri	FG0153	57	F.esk + F.gau		Goriz8	191	223	130	140	197	207	182	182	109	109	271	287	140	140	116	134	0	0	304	304
gautieri	FG0154	57	F.esk + F.gau		Goriz8	223	223	130	140	205	205	174	174	101	101	293	293	138	160	134	140	219	219	286	302
gautieri	FG0155	57	F.esk + F.gau		Goriz8	0	0	130	130	197	205	174	174	109	109	281	293	140	160	124	140	219	219	284	304
gautieri	FG0157	57	F.esk + F.gau		Goriz8	193	193	124	138	197	211	172	178	101	109	285	295	140	140	132	140	0	0	302	302
gautieri	FG0158	57	F.esk + F.gau		Goriz8	193	193	124	160	197	197	172	172	101	101	295	295	136	140	140	140	0	0	302	310
gautieri	FG0159	57	F.esk + F.gau		Goriz8	207	219	126	134	197	207	170	186	109	109	293	293	140	140	114	114	223	223	304	304
gautieri	FG0160	57	F.esk + F.gau		Goriz8	191	191	130	130	197	201	170	170	101	117	287	287	138	138	114	116	0	0	286	286
gautieri	FG0181	58	F.gau		LaEstiva1	199	223	124	138	197	203	172	172	109	109	303	303	138	140	114	118	227	227	296	302
gautieri	FG0182	58	F.gau		LaEstiva1	223	223	116	130	205	205	170	170	109	117	275	279	140	140	114	134	0	0	286	300
gautieri	FG0183	58	F.gau		LaEstiva1	185	185	128	140	197	207	168	172	101	109	279	297	140	140	114	134	0	0	300	300
gautieri	FG0184	58	F.gau		LaEstiva1	205	205	108	128	199	203	172	172	101	109	277	281	140	140	134	140	0	0	298	300
gautieri	FG0185	58	F.gau		LaEstiva1	187	223	130	140	197	197	172	172	99	107	291	307	140	140	128	134	0	0	300	306
gautieri	FG0186	58	F.gau		LaEstiva1	211	211	108	134	197	197	168	170	101	109	279	285	138	138	126	134	215	219	306	308
gautieri	FG0187	58	F.gau		LaEstiva1	205	219	118	118	197	197	172	172	107	111	287	303	138	190	132	134	231	231	302	310
gautieri	FG0188	58	F.gau		LaEstiva1	205	207	128	128	197	197	172	172	111	111	291	303	138	190	114	134	231	231	304	320
gautieri	FG0189	58	F.gau		LaEstiva1	199	203	140	142	197	207	172	172	101	101	291	295	138	138	114	134	227	227	292	292
gautieri	FG0190	58	F.gau		LaEstiva1	191	191	140	142	197	197	168	168	111	113	267	295	138	140	114	126	227	227	302	302
gautieri	FG0191	58	F.gau		LaEstiva1	191	191	142	142	197	207	174	174	111	113	263	283	140	140	114	134	227	227	286	302
gautieri	FG0192	58	F.gau		LaEstiva1	181	201	130	152	201	207	184	184	111	113	285	293	138	140	114	134	0	0	286	302
gautieri	FG0161	59	F.gau		LaEstiva2	203	223	132	132	197	197	174	174	109	111	275	291	140	140	114	134	0	0	284	302
gautieri	FG0162	59	F.gau		LaEstiva2	187	223	130	136	197	197	162	174	115	115	275	275	158	158	128	134	217	217	252	302
gautieri	FG0163	59	F.gau		LaEstiva2	187	187	148	214	197	197	172	174	101	101	291	291	138	190	116	128	223	231	304	304
gautieri	FG0164	59	F.gau		LaEstiva2	0	0	118	142	197	197	172	192	119	119	297	297	138	190	126	128	0	0	288	300
gautieri	FG0169	59	F.gau		LaEstiva2	199	217	96	106	197	211	168	172	103	117	287	323	140	140	126	134	227	227	300	314
gautieri	FG0170	59	F.gau		LaEstiva2	219	233	118	130	197	211	172	174	101	109	273	295	164	164	126	136	227	227	300	308
gautieri	FG0171	59	F.gau		LaEstiva2	191	205	96	116	197	207	178	178	109	113	285	295	140	158	114	134	227	245	294	304
gautieri	FG0172	59	F.gau		LaEstiva2	201	219	118	130	199	211	180	194	111	113	275	275	140	140	114	128	257	257	292	304
gautieri	FG0193	59	F.gau		LaEstiva2	185	197	130	188	197	215	0	0	111	115	285	291	140	140	114	134	0	0	286	300
gautieri	FG0194	59	F.gau		LaEstiva2	199	219	130	140	197	207	170	172	103	109	279	291	138	144	114	134	215	219	304	304
gautieri	FG0195	59	F.gau		LaEstiva2	191	219	140	142	197	197	174	174	111	115	303	303	140	160	126	126	0	0	286	304
gautieri	FG0196	59	F.gau		LaEstiva2	199	209	120	130	197	225	170	180	103	111	287	287	140	140	114	134	227	227	286	302
gautieri	FG0197	59	F.gau		LaEstiva2	209	209	116	142	197	215	172	172	111	119	269	305	140	142	114	134	227	227	302	302
gautieri	FG0198	59	F.gau		LaEstiva2	191	205	130	130	197	207	172	172	109	109	285	285	140	140	114	134	0	0	284	306
gautieri	FG0199	59	F.gau		LaEstiva2	213	217	134	194	197	215	172	172	101	111	269	287	140	140	114	134	215	245	286	302
gautieri	FG0200	59	F.gau		LaEstiva2	187	199	108	132	197	215	172	178	101	115	285	287	140	140	114	134	0	0	298	332
gautieri	FG0165	60	F.gau		LaEstiva3	199	223	126	136	197	207	170	170	105	115	271	287	140	140	114	132	215	219	310	318
gautieri	FG0166	60	F.gau		LaEstiva3	0	0	116	138	205	205	180	180	111	113	269	293	140	140	128	132	0	0	284	312
gautieri	FG0167	60	F.gau		LaEstiva3	193	205	124	140	197	211	0	0	101	113	293	299	138	140	114	128	0	0	286	304
gautieri	FG0168	60	F.gau		LaEstiva3	203	223	136	136	197	207	172	172	101	105	281	287	138	138	118	128	0	0	248	306
gautieri	FG0173	60	F.gau		LaEstiva3	205	219	128	140	197	197	168	168	109	111	291	291	140	142	114	116	0	0	292	302
gautieri	FG0174	60	F.gau		LaEstiva3	187	223	142	148	197	205	170	170	0	0	281	285	138	140	114	114	0	0	250	292
gautieri	FG0175	60	F.gau		LaEstiva3	205	205	130	144	197	197	180	180	109	119	285	287	142	142	114	114	0	0	284	302
gautieri	FG0176	60	F.gau		LaEstiva3	183	211	128	142	197	207	172	172	111	111	275	295	140	140	128	134	0	0	286	302
gautieri	FG0177	60	F.gau		LaEstiva3	199	219	128	136	199	209	172	172	101	111	285	299	140	148	116	124	0	0	304	304
gautieri	FG0178	60	F.gau		LaEstiva3	187	201	128	136	197	207	172	172	101	113	275	291	140	140	114	134	227	227	296	304
eskia	FE0093	61	F.esk + F.gau	Pyrenees	Mondicieto1	207	223	138	190	203	209	170	170	103	103	303	307	188	192	134	142	231	231	312	314
gautieri	FG0205	61	F.esk + F.gau		Mondicieto1	207	215	138	168	197	205	176	176	109	109	285	305	138	140	114	134	0	0	302	304
gautieri	FG0206	61	F.esk + F.gau		Mondicieto1	199	219	144	144	197	201	172	172	101	101	279	303	136	140	116	134	0	0	300	306
gautieri	FG0061	62	F.pic + F.gau		Mondicieto2	183	223	140	140	197	209	178	178	113	117	287	301	138	190	114	114	0	0	304	308
gautieri	FG0062	62	F.pic + F.gau		Mondicieto2	213	223	130	130	207	207	178	178	109	119	287	295	140	188	134	136	0	0	298	312
gautieri	FG0063	62	F.pic + F.gau		Mondicieto2	219	219	140	140	197	197	168	168	101	101	281	285	138	138	126	134	0	0	306	306
gautieri	FG0064	62	F.pic + F.gau		Mondicieto2	185	191	130	130	197	215	170	180	109	111	299	299	140	188	114	116	219	219	306	306
gautieri	FG0217	62	F.pic + F.gau		Mondicieto2	185	201	108	140	197	213	162	172	101	115	269	295	148	148	114	134	0	0	294	298
gautieri	FG0218	62	F.pic + F.gau		Mondicieto2	185	185	128	130	205	205	172	172	101	115	277	283	160	160	114	134	217	217	304	304
gautieri	FG0219	62	F.pic + F.gau		Mondicieto2	185	185	120	128	197	203	172	178	101	115	281	303	138	142	134	134	217	217	306	306
gautieri	FG0220	62	F.pic + F.gau		Mondicieto2	213	215	130	160	197	197	0	0	109	117	301	307	140	142	114	116	0	0	286	304
picoeuropeana	FP0049	62	F.pic + F.gau		Mondicieto2	223	223	130	140	197	209	168	170	109	109	291	291	160	190	114	134	211	231	284	306
picoeuropeana	FP0050	62	F.pic + F.gau		Mondicieto2	187	223	130	140	203	213	178	178	109	109	293	293	190	190	114	134	223	223	300	300
picoeuropeana	FP0051	62	F.pic + F.gau		Mondicieto2	187	223	130	140	203	213	178	178	109	109	293	293	190	190	114	134	223	223	300	300
picoeuropeana	FP0052	62	F.pic + F.gau		Mondicieto2	223	223	102	102	197	219	170	176	101	111	277	291	190	190	116	134	219	219	286	286
picoeuropeana	FP0057	62	F.pic + F.gau		Mondicieto2	223	223	128	140	197	215	170	178	109	115	281	305	140	188	114	140	219	219	286	286
gautieri	FG0093	63	F.gau		Sarvisé1	205	205	124	148	197	197	176	176	105	109	269	309	138	138	126	132	229	233	304	304
gautieri	FG0094	63	F.gau		Sarvisé1	183	183	150	150	201	215	184	186	107	107	277	295	138	138	114	126	237	237	300	300
gautieri	FG0095	63	F.gau		Sarvisé1	189	205	134	140	201	201	176	176	105	105	273	295	140	140	126	126	233	233	278	304
gautieri	FG0096	63	F.gau		Sarvisé1	189	189	148	152	197	197	176	176	99	109	269	287	138	138	114	126	233	233	304	304
gautieri	FG0065	64	F.gau		Sarvisé1	217	219	130	140	197	203	172	186	101	109	267	299	140	140	114	138	0	0	0	0
gautieri	FG0066	64	F.gau		Sarvisé1	203	219	130	130	197	197	178	178	101	109	269	275	140	190	114	126	217	231	284	298
gautieri	FG0067	64	F.gau		Sarvisé1	187	187	140	140	197	203	0	0	109	113	277	297	140	140	132	140	0	0	300	304
gautieri	FG0068	64	F.gau		Sarvisé1	219	223	140	140	197	203	170	174	105	109	287	305	140	140	114	114	0	0	302	310
gautieri	FG0069	64	F.gau		Sarvisé1	195	219	128	130	197	197	172	172	101	111	283	283	140	190	134	134	0	0	294	302
gautieri	FG0070	64	F.gau		Sarvisé1	191	219	130	138	197	217	172	180	101	101	287	299	140	160	126	134	221	221	304	306
gautieri	FG0071	64	F.gau		Sarvisé1	205	219	130	140	199	213	174	176	111	111	299	301	140	140	126	134	0	0	298	302
gautieri	FG0072	64	F.gau		Sarvisé1	185	223	130	130	197	209	176	176	115	115	277	301	140	140	114	126	217	217	266	304
eskia	FE0061	65	F.esk + F.pic + F.gau	Pyrenees	Sesa4	207	223	130	130	209	217	170	174	103	103	285	293	190	190	134	144	219	231	306	310
eskia	FE0062	65	F.esk + F.pic + F.gau	Pyrenees	Sesa4	211	223	140	144	209	217	170	176	103	103	265	293	160	190	140	144	217	219	306	306
eskia	FE0063	65	F.esk + F.pic + F.gau	Pyrenees	Sesa4	223	223	140	148	203	227	170	170	103	103	265	271	184	184	140	144	231	231	0	0
eskia	FE0064	65	F.esk + F.pic + F.gau	Pyrenees	Sesa4	223	223	130	130	203	203	170	178	103	103	283	283	180	190	134	140	219	231	298	306
eskia	FE0065	65	F.esk + F.pic + F.gau	Pyrenees	Sesa4	223	223	138	138	225	225	170	186	103	103	283	305	160	190	134	140	223	231	302	302
eskia	FE0066	65	F.esk + F.pic + F.gau	Pyrenees	Sesa4	223	223	144	144	219	219	170	170	103	103	273	303	160	190	134	134	231	231	308	308
eskia	FE0067	65	F.esk + F.pic + F.gau	Pyrenees	Sesa4	207	223	144	144	203	217	170	178	103	103	265	291	190	190	134	134	219	231	308	324
eskia	FE0068	65	F.esk + F.pic + F.gau	Pyrenees	Sesa4	223	223	144	144	217	217	176	176	103	103	291	291	180	190	140	140	231	231	304	306
eskia	FE0069	65	F.esk + F.pic + F.gau	Pyrenees	Sesa4	223	223	138	164	211	211	172	180	103	103	279	305	190	190	116	144	219	231	304	304
eskia	FE0070	65	F.esk + F.pic + F.gau	Pyrenees	Sesa4	223	223	140	144	209	211	170	186	103	103	265	279	188	190	134	144	217	219	304	312
eskia	FE0071	65	F.esk + F.pic + F.gau	Pyrenees	Sesa4	223	223	138	144	211	213	170	172	103	103	279	283	190	190	144	144	219	231	304	312
eskia	FE0072	65	F.esk + F.pic + F.gau	Pyrenees	Sesa4	223	223	134	144	213	217	168	172	103	103	283	283	188	190	112	144	219	231	300	314
gautieri	FG0113	65	F.esk + F.pic + F.gau		Sesa4	203	219	140	140	209	215	172	172	101	111	287	287	140	140	114	126	0	0	314	314
gautieri	FG0114	65	F.esk + F.pic + F.gau		Sesa4	183	183	108	140	211	219	172	184	101	107	273	287	140	140	114	134	0	0	244	284
gautieri	FG0115	65	F.esk + F.pic + F.gau		Sesa4	185	215	128	140	197	207	172	184	107	115	279	297	138	138	114	136	0	0	300	308
gautieri	FG0116	65	F.esk + F.pic + F.gau		Sesa4	215	217	140	148	197	215	172	172	109	115	269	293	138	138	114	134	0	0	284	284
gautieri	FG0117	65	F.esk + F.pic + F.gau		Sesa4	185	223	138	140	197	213	180	180	107	107	273	281	190	190	114	144	231	231	300	312
gautieri	FG0118	65	F.esk + F.pic + F.gau		Sesa4	213	213	128	142	197	197	172	172	105	113	279	279	138	190	134	140	0	0	284	300
gautieri	FG0119	65	F.esk + F.pic + F.gau		Sesa4	223	223	96	142	207	207	182	182	109	109	269	293	138	190	114	114	219	231	288	288
gautieri	FG0121	65	F.esk + F.pic + F.gau		Sesa4	215	219	118	140	211	217	172	172	107	107	287	299	138	138	114	134	0	0	300	304
gautieri	FG0122	65	F.esk + F.pic + F.gau		Sesa4	203	219	130	136	207	211	172	172	103	107	287	299	138	140	114	134	0	0	300	312
gautieri	FG0123	65	F.esk + F.pic + F.gau		Sesa4	213	223	130	140	197	207	170	170	101	109	269	299	138	140	126	134	227	227	312	322
gautieri	FG0124	65	F.esk + F.pic + F.gau		Sesa4	183	219	134	142	197	209	176	176	111	111	299	301	138	140	126	134	205	227	294	294
picoeuropeana	FP0041	65	F.esk + F.pic + F.gau		Sesa4	223	223	144	156	197	217	170	186	107	107	275	293	184	188	126	140	223	231	300	306
picoeuropeana	FP0042	65	F.esk + F.pic + F.gau		Sesa4	223	223	138	160	203	209	170	170	0	0	291	305	184	184	134	144	209	231	308	310
picoeuropeana	FP0043	65	F.esk + F.pic + F.gau		Sesa4	223	223	142	142	207	219	176	176	103	103	277	305	138	190	114	134	217	217	300	302
picoeuropeana	FP0044	65	F.esk + F.pic + F.gau		Sesa4	185	223	138	138	197	209	170	170	101	109	299	299	160	190	114	144	231	231	308	310
eskia	FE0073	66	F.esk + F.pic + F.gau	Pyrenees	Sesa5	223	223	130	138	209	209	170	186	103	103	265	293	190	190	142	144	219	231	306	316
eskia	FE0074	66	F.esk + F.pic + F.gau	Pyrenees	Sesa5	223	223	138	138	213	217	178	180	103	103	291	305	188	190	134	144	209	219	312	312
eskia	FE0075	66	F.esk + F.pic + F.gau	Pyrenees	Sesa5	223	223	138	138	213	213	172	178	103	103	273	305	190	192	138	144	231	231	306	306
eskia	FE0076	66	F.esk + F.pic + F.gau	Pyrenees	Sesa5	223	223	138	138	203	211	178	178	103	103	291	307	190	190	134	144	217	219	298	306
eskia	FE0077	66	F.esk + F.pic + F.gau	Pyrenees	Sesa5	223	223	144	144	203	213	170	176	103	103	307	307	160	184	138	140	219	231	298	298
eskia	FE0078	66	F.esk + F.pic + F.gau	Pyrenees	Sesa5	223	223	138	180	203	209	174	174	103	103	287	301	188	190	134	134	231	231	302	306
eskia	FE0079	66	F.esk + F.pic + F.gau	Pyrenees	Sesa5	223	223	144	144	203	219	170	170	103	103	283	291	180	190	116	116	219	219	306	306
eskia	FE0081	66	F.esk + F.pic + F.gau	Pyrenees	Sesa5	223	223	138	138	209	217	168	170	103	103	285	291	160	190	134	134	225	231	312	312
eskia	FE0082	66	F.esk + F.pic + F.gau	Pyrenees	Sesa5	223	223	138	148	213	219	174	180	103	103	265	291	190	190	134	138	223	231	304	304
eskia	FE0083	66	F.esk + F.pic + F.gau	Pyrenees	Sesa5	187	223	174	174	203	219	170	186	103	103	279	283	190	190	134	134	217	223	306	310
eskia	FE0084	66	F.esk + F.pic + F.gau	Pyrenees	Sesa5	223	223	164	164	203	211	172	176	103	103	265	307	190	190	134	134	231	231	302	304
gautieri	FG0105	66	F.esk + F.pic + F.gau		Sesa5	205	219	140	140	197	203	170	180	101	101	269	271	140	140	126	134	219	229	300	304
gautieri	FG0107	66	F.esk + F.pic + F.gau		Sesa5	209	209	118	140	201	207	172	172	101	109	277	285	140	140	114	134	229	229	290	302
gautieri	FG0108	66	F.esk + F.pic + F.gau		Sesa5	207	223	118	132	207	207	170	180	103	111	285	301	138	138	126	126	0	0	300	310
gautieri	FG0109	66	F.esk + F.pic + F.gau		Sesa5	209	223	134	140	197	197	168	168	109	109	311	311	140	140	126	134	0	0	286	306
gautieri	FG0110	66	F.esk + F.pic + F.gau		Sesa5	205	219	140	140	197	215	202	202	105	105	287	287	136	160	114	114	0	0	302	310
gautieri	FG0111	66	F.esk + F.pic + F.gau		Sesa5	209	213	130	140	207	215	172	172	101	109	299	299	140	140	134	134	0	0	306	308
gautieri	FG0112	66	F.esk + F.pic + F.gau		Sesa5	187	219	128	138	203	213	170	178	107	109	281	287	140	140	114	134	0	0	252	280
gautieri	FG0125	66	F.esk + F.pic + F.gau		Sesa5	209	219	132	140	197	203	174	174	103	111	273	301	180	180	114	134	231	231	306	306
gautieri	FG0126	66	F.esk + F.pic + F.gau		Sesa5	205	219	138	138	207	213	176	176	107	107	265	301	174	184	136	140	231	231	302	304
gautieri	FG0127	66	F.esk + F.pic + F.gau		Sesa5	183	223	130	140	211	215	174	174	99	101	275	277	176	176	136	144	223	223	286	310
gautieri	FG0128	66	F.esk + F.pic + F.gau		Sesa5	187	205	132	144	197	209	170	172	107	109	277	277	140	180	114	132	229	229	310	310
gautieri	FG0129	66	F.esk + F.pic + F.gau		Sesa5	207	219	136	136	197	203	172	174	109	111	285	309	140	140	114	134	205	205	294	306
gautieri	FG0130	66	F.esk + F.pic + F.gau		Sesa5	199	219	140	182	197	207	172	172	109	115	271	303	138	140	114	134	205	205	298	324
gautieri	FG0131	66	F.esk + F.pic + F.gau		Sesa5	187	197	88	140	199	209	170	170	101	101	275	287	138	140	126	134	205	227	308	308
gautieri	FG0132	66	F.esk + F.pic + F.gau		Sesa5	203	219	130	140	197	209	172	176	109	115	269	305	140	140	114	126	0	0	302	304
picoeuropeana	FP0045	66	F.esk + F.pic + F.gau		Sesa5	183	223	130	140	197	217	174	176	101	113	291	321	160	190	114	134	223	231	284	304
picoeuropeana	FP0046	66	F.esk + F.pic + F.gau		Sesa5	187	223	106	106	197	219	172	180	101	109	285	285	160	190	114	134	211	231	284	306
picoeuropeana	FP0047	66	F.esk + F.pic + F.gau		Sesa5	183	223	140	140	215	215	174	174	103	103	271	285	160	190	114	134	219	231	284	306
picoeuropeana	FP0048	66	F.esk + F.pic + F.gau		Sesa5	185	223	140	140	215	215	174	174	0	0	271	271	160	190	114	134	219	231	284	306
gautieri	FG0097	67	F.gau		Sesa6	193	193	130	144	197	197	170	180	113	113	263	263	140	140	126	134	0	0	308	308
gautieri	FG0098	67	F.gau		Sesa6	185	207	120	144	197	197	170	180	109	113	275	311	140	140	114	114	219	219	308	308
gautieri	FG0099	67	F.gau		Sesa6	205	219	132	140	197	197	178	186	115	115	263	283	138	142	114	114	0	0	284	284
gautieri	FG0100	67	F.gau		Sesa6	187	219	130	140	197	197	170	180	101	109	269	277	138	140	114	126	0	0	302	310
gautieri	FG0101	67	F.gau		Sesa6	201	205	134	140	203	219	170	180	101	109	285	311	140	140	126	134	0	0	278	302
gautieri	FG0102	67	F.gau		Sesa6	209	223	140	140	197	197	176	176	109	111	267	313	138	140	114	126	229	233	304	306
gautieri	FG0103	67	F.gau		Sesa6	195	209	124	136	197	197	170	180	101	113	305	305	138	140	114	134	229	229	290	298
gautieri	FG0104	67	F.gau		Sesa6	207	219	134	152	197	197	176	196	101	101	285	285	140	140	116	134	229	229	302	302
eskia	FE0109	68	F.esk + F.gau	Pyrenees	Pineta1	223	223	138	190	209	219	172	178	103	117	283	291	160	190	142	144	215	231	300	300
eskia	FE0110	68	F.esk + F.gau	Pyrenees	Pineta1	223	223	138	190	209	219	172	176	103	117	265	283	0	0	134	138	223	231	310	310
eskia	FE0111	68	F.esk + F.gau	Pyrenees	Pineta1	223	223	144	190	209	217	170	176	103	117	271	283	176	190	136	140	217	231	302	302
eskia	FE0112	68	F.esk + F.gau	Pyrenees	Pineta1	223	223	158	190	209	215	170	178	103	117	265	287	176	190	138	144	231	231	304	322
eskia	FE0113	68	F.esk + F.gau	Pyrenees	Pineta1	223	223	184	184	203	205	170	170	103	109	285	303	160	190	134	142	213	231	312	312
eskia	FE0114	68	F.esk + F.gau	Pyrenees	Pineta1	207	223	144	156	203	205	170	172	103	109	281	303	180	190	134	134	219	221	302	302
eskia	FE0115	68	F.esk + F.gau	Pyrenees	Pineta1	211	223	140	142	203	215	170	170	103	103	291	317	190	190	124	138	221	221	0	0
eskia	FE0116	68	F.esk + F.gau	Pyrenees	Pineta1	223	223	138	138	215	219	174	180	103	103	265	317	148	160	124	134	225	227	284	310
eskia	FE0117	68	F.esk + F.gau	Pyrenees	Pineta1	223	223	144	190	209	217	170	176	103	103	265	285	190	190	134	134	231	231	284	298
eskia	FE0118	68	F.esk + F.gau	Pyrenees	Pineta1	223	223	140	190	203	209	170	176	103	117	277	277	160	190	134	140	217	231	298	316
eskia	FE0119	68	F.esk + F.gau	Pyrenees	Pineta1	223	223	146	150	209	209	172	172	103	103	265	277	160	190	134	140	217	231	298	310
eskia	FE0120	68	F.esk + F.gau	Pyrenees	Pineta1	207	223	140	190	209	211	170	178	107	107	277	291	160	190	134	140	217	231	298	298
gautieri	FG0257	68	F.esk + F.gau		Pineta1	205	215	140	202	197	211	176	176	107	109	287	315	138	160	126	126	215	215	296	296
gautieri	FG0258	68	F.esk + F.gau		Pineta1	191	217	140	182	201	221	170	176	115	119	291	303	140	140	114	134	219	231	286	302
gautieri	FG0259	68	F.esk + F.gau		Pineta1	219	219	140	170	197	203	172	172	107	107	283	315	140	140	126	126	215	215	264	300
gautieri	FG0260	68	F.esk + F.gau		Pineta1	187	219	142	210	203	209	170	176	101	111	275	287	140	140	114	134	231	231	300	310
gautieri	FG0261	68	F.esk + F.gau		Pineta1	185	217	128	156	197	221	174	178	107	109	281	293	140	140	116	134	217	217	310	310
gautieri	FG0262	68	F.esk + F.gau		Pineta1	217	223	128	140	197	209	174	174	101	115	277	309	140	140	114	116	217	217	294	294
gautieri	FG0263	68	F.esk + F.gau		Pineta1	185	223	140	146	209	211	170	178	101	115	267	267	140	190	126	138	223	223	244	310
gautieri	FG0264	68	F.esk + F.gau		Pineta1	185	223	140	148	197	209	170	178	101	115	275	293	140	140	114	116	225	225	244	310
gautieri	FG0265	68	F.esk + F.gau		Pineta1	191	223	128	128	197	221	170	176	101	113	0	0	138	190	114	132	217	217	300	302
gautieri	FG0266	68	F.esk + F.gau		Pineta1	223	223	136	136	197	203	176	176	109	113	285	285	138	140	114	124	219	219	294	310
gautieri	FG0267	68	F.esk + F.gau		Pineta1	199	223	130	130	219	221	168	178	111	111	277	277	140	190	134	140	225	233	300	312
gautieri	FG0268	68	F.esk + F.gau		Pineta1	205	223	126	162	203	221	172	182	109	109	281	281	188	188	134	140	221	221	244	304
eskia	FE0169	69	F.esk + F.pic + F.gau	Pyrenees	Pineta2	223	223	142	148	209	209	168	178	103	109	279	283	188	190	116	138	217	231	316	316
eskia	FE0170	69	F.esk + F.pic + F.gau	Pyrenees	Pineta2	223	223	136	148	215	219	170	170	103	103	269	283	190	190	132	142	217	231	316	316
eskia	FE0171	69	F.esk + F.pic + F.gau	Pyrenees	Pineta2	223	223	142	184	209	221	168	178	103	109	279	283	190	190	136	138	215	217	314	314
eskia	FE0172	69	F.esk + F.pic + F.gau	Pyrenees	Pineta2	223	223	148	190	211	215	168	180	103	117	265	279	140	190	134	140	217	231	298	312
eskia	FE0173	69	F.esk + F.pic + F.gau	Pyrenees	Pineta2	223	223	138	148	223	225	180	182	103	111	291	313	190	190	134	134	217	231	284	306
eskia	FE0174	69	F.esk + F.pic + F.gau	Pyrenees	Pineta2	223	223	140	140	205	215	170	180	103	103	269	279	190	190	134	138	217	231	304	318
eskia	FE0175	69	F.esk + F.pic + F.gau	Pyrenees	Pineta2	223	223	138	204	207	211	180	186	103	103	273	273	180	190	126	146	219	231	304	318
eskia	FE0176	69	F.esk + F.pic + F.gau	Pyrenees	Pineta2	223	223	138	138	203	219	170	170	103	103	273	279	188	188	126	138	215	219	306	330
gautieri	FG0361	69	F.esk + F.pic + F.gau		Pineta2	185	219	124	132	197	209	170	178	109	115	267	285	140	190	134	136	225	225	284	308
gautieri	FG0362	69	F.esk + F.pic + F.gau		Pineta2	219	219	132	140	197	197	170	178	109	111	281	281	138	140	114	114	231	231	0	0
gautieri	FG0363	69	F.esk + F.pic + F.gau		Pineta2	219	219	130	136	197	197	172	172	109	109	287	287	140	140	114	114	0	0	278	298
gautieri	FG0364	69	F.esk + F.pic + F.gau		Pineta2	219	219	130	150	197	197	174	174	109	111	283	299	140	140	126	134	0	0	304	304
gautieri	FG0365	69	F.esk + F.pic + F.gau		Pineta2	185	219	130	144	197	197	170	172	111	111	271	271	140	140	114	116	0	0	294	308
gautieri	FG0366	69	F.esk + F.pic + F.gau		Pineta2	185	219	130	144	197	209	172	172	107	109	277	277	140	140	114	126	219	219	288	288
gautieri	FG0367	69	F.esk + F.pic + F.gau		Pineta2	185	205	130	156	197	197	170	170	111	111	279	285	0	0	0	0	223	225	284	304
gautieri	FG0368	69	F.esk + F.pic + F.gau		Pineta2	201	219	104	130	197	209	170	178	111	111	285	285	136	140	114	134	0	0	302	308
picoeuropeana	FP0089	69	F.esk + F.pic + F.gau		Pineta2	219	219	148	150	197	211	176	176	109	109	275	291	136	136	114	144	217	217	306	310
picoeuropeana	FP0090	69	F.esk + F.pic + F.gau		Pineta2	207	219	150	156	197	203	176	182	111	111	275	293	140	184	114	138	219	219	304	304
picoeuropeana	FP0091	69	F.esk + F.pic + F.gau		Pineta2	203	223	128	142	197	209	170	180	101	111	275	275	140	190	116	138	231	231	296	306
picoeuropeana	FP0092	69	F.esk + F.pic + F.gau		Pineta2	203	223	128	142	197	209	170	180	101	111	275	285	140	190	116	138	231	231	296	306
picoeuropeana	FP0093	69	F.esk + F.pic + F.gau		Pineta2	223	223	146	146	203	203	170	180	109	109	291	297	190	190	126	134	219	219	302	312
picoeuropeana	FP0094	69	F.esk + F.pic + F.gau		Pineta2	223	223	188	188	197	217	178	178	111	111	281	283	140	184	134	140	215	217	324	324
picoeuropeana	FP0095	69	F.esk + F.pic + F.gau		Pineta2	223	223	136	188	197	209	170	178	101	101	271	283	134	134	114	140	215	215	300	324
picoeuropeana	FP0096	69	F.esk + F.pic + F.gau		Pineta2	223	223	188	188	197	217	178	178	111	111	281	283	140	184	134	140	215	217	324	324
picoeuropeana	FP0097	69	F.esk + F.pic + F.gau		Pineta2	203	223	136	142	209	209	178	180	103	103	275	283	136	138	126	144	225	231	314	322
picoeuropeana	FP0098	69	F.esk + F.pic + F.gau		Pineta2	223	223	136	142	209	209	178	180	103	103	275	283	136	138	126	144	225	231	318	322
picoeuropeana	FP0099	69	F.esk + F.pic + F.gau		Pineta2	209	223	136	140	209	209	178	180	103	103	275	283	136	138	126	144	225	231	314	322
picoeuropeana	FP0100	69	F.esk + F.pic + F.gau		Pineta2	191	223	136	140	209	209	178	180	95	103	275	283	136	138	126	144	225	231	314	322
eskia	FE0177	70	F.esk + F.gau	Pyrenees	Pineta3	223	223	142	142	207	219	168	168	103	103	265	283	190	190	134	134	231	231	298	330
eskia	FE0178	70	F.esk + F.gau	Pyrenees	Pineta3	223	223	144	148	203	227	170	178	103	103	283	283	184	190	140	140	215	231	298	324
eskia	FE0179	70	F.esk + F.gau	Pyrenees	Pineta3	223	223	148	148	211	221	170	182	103	103	283	291	180	180	126	142	231	231	316	316
eskia	FE0180	70	F.esk + F.gau	Pyrenees	Pineta3	223	223	138	138	203	219	168	170	103	111	269	287	180	180	140	144	219	231	310	316
eskia	FE0181	70	F.esk + F.gau	Pyrenees	Pineta3	223	223	146	148	205	213	172	186	103	103	279	285	180	180	140	140	217	231	302	310
eskia	FE0182	70	F.esk + F.gau	Pyrenees	Pineta3	223	223	144	144	219	227	172	172	103	103	0	0	190	190	126	134	217	231	284	312
eskia	FE0183	70	F.esk + F.gau	Pyrenees	Pineta3	223	223	146	152	215	215	170	174	103	103	291	299	180	190	140	140	231	231	308	310
eskia	FE0184	70	F.esk + F.gau	Pyrenees	Pineta3	211	223	146	146	209	213	172	186	103	111	265	283	180	180	134	140	209	217	306	306
gautieri	FG0369	70	F.esk + F.gau		Pineta3	197	223	128	146	197	197	170	170	111	111	287	297	136	136	134	134	209	225	320	320
gautieri	FG0370	70	F.esk + F.gau		Pineta3	201	223	142	142	207	217	176	178	101	117	309	311	136	136	126	132	225	225	286	286
gautieri	FG0371	70	F.esk + F.gau		Pineta3	187	199	144	148	199	211	170	178	109	111	269	275	140	140	114	126	251	251	278	298
gautieri	FG0372	70	F.esk + F.gau		Pineta3	197	219	130	130	209	221	172	172	109	111	275	275	136	136	114	134	225	225	294	294
gautieri	FG0373	70	F.esk + F.gau		Pineta3	201	219	132	132	197	209	170	178	101	109	287	301	138	138	116	134	217	225	242	242
gautieri	FG0374	70	F.esk + F.gau		Pineta3	223	223	132	140	209	215	0	0	101	101	277	283	140	140	134	134	215	215	294	294
gautieri	FG0375	70	F.esk + F.gau		Pineta3	211	223	140	156	197	207	170	178	99	107	295	295	136	138	126	132	225	225	304	304
gautieri	FG0376	70	F.esk + F.gau		Pineta3	187	223	124	140	197	221	170	176	111	111	287	287	138	140	134	134	0	0	286	294
gautieri	FG0377	70	F.esk + F.gau		Pineta3	193	193	152	152	209	221	178	178	113	113	297	301	136	140	114	134	209	231	286	302
gautieri	FG0378	70	F.esk + F.gau		Pineta3	199	213	116	126	197	209	176	178	0	0	281	287	136	140	114	134	209	231	308	308
gautieri	FG0379	70	F.esk + F.gau		Pineta3	209	217	140	144	197	197	170	178	111	113	285	303	136	140	114	126	209	231	286	302
gautieri	FG0380	70	F.esk + F.gau		Pineta3	213	213	170	182	197	221	168	168	109	117	281	299	136	140	114	134	0	0	266	266
gautieri	FG0325	71	F.gau		Sesa1	191	199	106	140	197	217	172	178	101	115	287	287	140	140	134	134	0	0	302	302
gautieri	FG0326	71	F.gau		Sesa1	187	199	130	140	197	197	170	178	101	111	273	287	140	140	134	134	223	225	294	302
gautieri	FG0327	71	F.gau		Sesa1	183	203	140	140	197	209	170	178	109	109	267	285	140	140	132	134	223	223	300	302
gautieri	FG0328	71	F.gau		Sesa1	195	219	134	142	197	205	170	174	107	109	273	291	136	140	114	134	0	0	266	286
gautieri	FG0329	71	F.gau		Sesa1	203	219	134	144	205	207	170	178	111	113	277	277	138	140	116	134	0	0	304	306
gautieri	FG0330	71	F.gau		Sesa1	185	185	156	156	197	197	170	170	109	111	273	275	140	140	134	134	0	0	302	302
gautieri	FG0331	71	F.gau		Sesa1	211	211	120	130	197	197	170	170	101	109	293	297	140	140	114	114	221	221	298	306
gautieri	FG0332	71	F.gau		Sesa1	189	211	116	130	207	207	170	176	101	113	275	275	140	188	126	134	0	0	294	306
gautieri	FG0333	71	F.gau		Sesa1	203	203	120	132	0	0	174	174	101	109	273	277	136	140	134	134	0	0	304	304
gautieri	FG0334	71	F.gau		Sesa1	203	219	116	172	197	207	178	178	101	109	273	281	136	140	134	134	0	0	304	304
gautieri	FG0335	71	F.gau		Sesa1	189	215	132	140	205	211	170	176	109	115	267	275	136	140	134	134	0	0	302	308
eskia	FE0145	72	F.esk + F.pic + F.gau	Pyrenees	Sesa2	223	223	146	146	207	215	170	180	103	115	283	291	140	190	126	140	217	231	304	310
eskia	FE0146	72	F.esk + F.pic + F.gau	Pyrenees	Sesa2	217	223	142	142	203	221	168	170	103	103	279	283	190	190	134	134	231	231	310	316
eskia	FE0147	72	F.esk + F.pic + F.gau	Pyrenees	Sesa2	223	223	138	146	209	219	170	170	103	117	265	283	190	190	140	144	231	231	310	314
eskia	FE0148	72	F.esk + F.pic + F.gau	Pyrenees	Sesa2	223	223	142	142	203	221	168	170	103	103	279	283	190	190	134	134	231	231	310	316
eskia	FE0149	72	F.esk + F.pic + F.gau	Pyrenees	Sesa2	185	223	136	152	205	211	170	170	101	109	265	297	180	190	134	140	231	231	306	318
eskia	FE0150	72	F.esk + F.pic + F.gau	Pyrenees	Sesa2	223	223	148	152	203	207	170	182	103	103	277	291	190	190	138	140	217	231	316	316
eskia	FE0151	72	F.esk + F.pic + F.gau	Pyrenees	Sesa2	223	223	152	158	203	209	174	198	103	109	279	281	180	190	134	140	219	219	308	318
eskia	FE0152	72	F.esk + F.pic + F.gau	Pyrenees	Sesa2	223	223	138	146	203	205	170	176	103	109	291	297	190	190	140	144	217	231	304	308
eskia	FE0153	72	F.esk + F.pic + F.gau	Pyrenees	Sesa2	223	223	134	146	203	203	0	0	103	103	0	0	160	190	134	140	231	231	308	324
eskia	FE0154	72	F.esk + F.pic + F.gau	Pyrenees	Sesa2	211	223	140	144	215	217	170	170	103	109	279	283	180	180	134	134	217	231	316	320
eskia	FE0155	72	F.esk + F.pic + F.gau	Pyrenees	Sesa2	223	223	130	134	207	209	170	176	103	103	287	313	184	190	134	140	219	231	320	320
eskia	FE0156	72	F.esk + F.pic + F.gau	Pyrenees	Sesa2	211	223	134	158	203	211	168	170	103	111	279	291	190	190	134	140	231	231	306	318
gautieri	FG0337	72	F.esk + F.pic + F.gau		Sesa2	207	207	128	140	197	203	170	174	103	113	271	287	140	190	114	134	0	0	308	322
gautieri	FG0339	72	F.esk + F.pic + F.gau		Sesa2	209	223	130	144	197	213	170	178	109	113	267	277	140	140	114	126	0	0	284	304
gautieri	FG0340	72	F.esk + F.pic + F.gau		Sesa2	195	205	124	164	197	209	164	176	103	111	269	273	140	140	114	134	217	225	292	298
gautieri	FG0341	72	F.esk + F.pic + F.gau		Sesa2	189	207	130	140	209	221	176	176	101	101	291	291	140	188	126	134	217	231	296	304
gautieri	FG0342	72	F.esk + F.pic + F.gau		Sesa2	209	219	124	130	197	219	174	184	107	109	283	283	140	190	114	134	0	0	298	306
gautieri	FG0343	72	F.esk + F.pic + F.gau		Sesa2	209	217	124	130	215	221	172	172	101	103	279	339	140	190	114	126	217	231	312	312
gautieri	FG0344	72	F.esk + F.pic + F.gau		Sesa2	203	223	134	140	197	215	170	176	101	109	273	307	136	140	116	116	0	0	296	312
gautieri	FG0345	72	F.esk + F.pic + F.gau		Sesa2	0	0	140	140	197	209	170	172	109	111	275	275	140	160	132	134	0	0	286	300
gautieri	FG0346	72	F.esk + F.pic + F.gau		Sesa2	0	0	140	142	213	213	170	170	109	113	277	285	138	160	114	114	0	0	294	318
gautieri	FG0347	72	F.esk + F.pic + F.gau		Sesa2	0	0	132	132	197	211	176	176	99	109	275	297	138	160	134	134	0	0	286	304
gautieri	FG0349	72	F.esk + F.pic + F.gau		Sesa2	0	0	140	146	197	209	172	172	101	109	275	279	154	158	116	126	231	231	302	318
gautieri	FG0350	72	F.esk + F.pic + F.gau		Sesa2	0	0	132	140	207	215	170	174	101	111	275	283	136	160	132	134	0	0	302	308
picoeuropeana	FP0069	72	F.esk + F.pic + F.gau		Sesa2	201	223	130	160	205	209	168	172	103	109	291	303	136	192	134	138	231	231	306	316
picoeuropeana	FP0070	72	F.esk + F.pic + F.gau		Sesa2	223	223	144	156	213	221	170	170	107	107	283	283	180	190	114	134	217	231	302	310
picoeuropeana	FP0071	72	F.esk + F.pic + F.gau		Sesa2	223	223	144	156	213	221	170	170	107	107	283	283	180	190	114	134	217	231	302	310
picoeuropeana	FP0072	72	F.esk + F.pic + F.gau		Sesa2	195	223	130	152	197	209	178	178	109	113	275	279	184	184	134	134	219	231	302	312
picoeuropeana	FP0073	72	F.esk + F.pic + F.gau		Sesa2	219	223	138	146	203	205	170	176	101	117	291	297	140	140	140	144	217	231	304	310
picoeuropeana	FP0074	72	F.esk + F.pic + F.gau		Sesa2	223	223	144	144	209	219	168	170	101	101	279	279	180	180	134	136	221	221	284	304
picoeuropeana	FP0075	72	F.esk + F.pic + F.gau		Sesa2	223	223	134	136	197	201	170	170	101	101	263	281	136	138	126	134	221	221	286	296
picoeuropeana	FP0076	72	F.esk + F.pic + F.gau		Sesa2	223	223	134	136	197	201	170	170	101	101	263	283	140	188	126	134	221	221	292	310
picoeuropeana	FP0077	72	F.esk + F.pic + F.gau		Sesa2	0	0	146	146	199	209	182	182	109	109	0	0	190	190	116	126	231	231	302	316
picoeuropeana	FP0078	72	F.esk + F.pic + F.gau		Sesa2	217	217	146	164	199	209	182	182	109	109	283	291	190	190	116	126	231	231	302	316
picoeuropeana	FP0079	72	F.esk + F.pic + F.gau		Sesa2	203	219	146	146	209	217	170	186	103	103	0	0	190	190	134	140	219	231	304	310
picoeuropeana	FP0080	72	F.esk + F.pic + F.gau		Sesa2	217	217	146	162	199	209	182	182	109	109	291	291	190	190	116	126	231	231	302	316
eskia	FE0157	73	F.esk + F.pic + F.gau	Pyrenees	Sesa3	223	223	146	146	203	219	170	170	103	103	265	275	190	190	140	140	217	231	310	320
eskia	FE0158	73	F.esk + F.pic + F.gau	Pyrenees	Sesa3	223	223	146	158	209	215	170	170	0	0	279	291	190	190	116	140	217	231	310	312
eskia	FE0159	73	F.esk + F.pic + F.gau	Pyrenees	Sesa3	223	223	146	146	211	219	170	172	103	109	283	317	160	190	116	134	227	231	304	316
eskia	FE0160	73	F.esk + F.pic + F.gau	Pyrenees	Sesa3	203	223	158	190	209	213	170	170	103	117	281	291	160	188	134	140	221	231	304	304
eskia	FE0161	73	F.esk + F.pic + F.gau	Pyrenees	Sesa3	223	223	138	144	203	215	170	174	103	103	265	265	180	190	134	140	217	231	324	324
eskia	FE0162	73	F.esk + F.pic + F.gau	Pyrenees	Sesa3	223	223	146	168	215	225	170	170	103	109	299	317	184	190	134	140	217	231	324	324
eskia	FE0163	73	F.esk + F.pic + F.gau	Pyrenees	Sesa3	223	223	144	150	213	215	170	172	103	113	279	315	184	188	134	144	231	231	302	310
eskia	FE0164	73	F.esk + F.pic + F.gau	Pyrenees	Sesa3	205	223	146	146	203	205	170	198	103	103	283	307	172	188	134	140	231	231	320	320
eskia	FE0165	73	F.esk + F.pic + F.gau	Pyrenees	Sesa3	203	223	158	190	205	211	178	186	103	117	273	285	188	190	140	142	219	231	304	312
eskia	FE0166	73	F.esk + F.pic + F.gau	Pyrenees	Sesa3	223	223	138	190	209	217	170	178	103	117	287	317	188	190	126	140	217	231	300	312
eskia	FE0167	73	F.esk + F.pic + F.gau	Pyrenees	Sesa3	207	223	138	144	211	225	170	186	103	117	273	281	188	190	140	140	217	231	306	312
eskia	FE0168	73	F.esk + F.pic + F.gau	Pyrenees	Sesa3	223	223	136	158	219	219	168	172	0	0	315	315	188	190	140	144	217	231	306	306
gautieri	FG0354	73	F.esk + F.pic + F.gau		Sesa3	0	0	138	184	203	213	176	176	111	111	273	309	138	160	126	132	0	0	322	322
gautieri	FG0355	73	F.esk + F.pic + F.gau		Sesa3	0	0	130	140	209	213	176	176	109	109	307	307	138	160	126	140	0	0	294	310
gautieri	FG0356	73	F.esk + F.pic + F.gau		Sesa3	0	0	128	140	197	209	170	176	109	109	275	277	140	188	114	138	0	0	302	302
gautieri	FG0357	73	F.esk + F.pic + F.gau		Sesa3	185	185	140	182	197	221	174	174	101	111	277	285	138	160	114	134	0	0	302	302
gautieri	FG0358	73	F.esk + F.pic + F.gau		Sesa3	205	219	130	140	197	215	176	176	115	117	279	285	138	160	126	134	225	225	300	304
gautieri	FG0359	73	F.esk + F.pic + F.gau		Sesa3	189	219	120	130	197	207	170	172	101	109	275	299	138	160	116	126	0	0	302	302
gautieri	FG0360	73	F.esk + F.pic + F.gau		Sesa3	213	219	136	136	197	209	176	176	101	111	275	275	138	192	126	126	0	0	302	302
picoeuropeana	FP0081	73	F.esk + F.pic + F.gau		Sesa3	223	223	146	162	211	219	170	178	99	99	283	283	184	190	126	140	215	231	298	310
picoeuropeana	FP0082	73	F.esk + F.pic + F.gau		Sesa3	223	223	128	140	217	219	174	176	103	115	287	287	188	188	134	140	231	231	304	304
picoeuropeana	FP0083	73	F.esk + F.pic + F.gau		Sesa3	213	219	106	106	197	221	176	178	111	111	293	293	190	190	112	142	219	231	304	304
picoeuropeana	FP0084	73	F.esk + F.pic + F.gau		Sesa3	185	223	138	138	205	211	170	170	103	111	265	281	180	190	134	140	231	231	312	316
picoeuropeana	FP0085	73	F.esk + F.pic + F.gau		Sesa3	223	223	136	158	211	217	170	172	101	101	291	291	188	188	140	142	219	231	310	312
picoeuropeana	FP0086	73	F.esk + F.pic + F.gau		Sesa3	211	223	130	158	217	221	178	186	111	115	283	291	160	190	140	140	231	231	306	310
picoeuropeana	FP0087	73	F.esk + F.pic + F.gau		Sesa3	211	223	158	158	217	221	170	178	101	109	283	291	148	160	140	140	231	231	310	310
picoeuropeana	FP0088	73	F.esk + F.pic + F.gau		Sesa3	223	223	136	150	211	211	170	170	101	109	273	283	188	190	140	140	231	231	310	310
gautieri	FG3701	74	F.gau		Nocito1	199	219	140	140	199	209	170	170	109	113	273	273	140	140	116	116	0	0	282	282
gautieri	FG3702	74	F.gau		Nocito1	189	193	130	130	199	213	172	172	109	109	267	279	140	140	116	136	225	225	300	300
gautieri	FG3703	74	F.gau		Nocito1	193	199	130	130	199	209	170	176	109	109	273	273	140	140	116	116	0	0	282	300
gautieri	FG3704	74	F.gau		Nocito1	185	185	130	130	199	199	172	172	105	105	273	273	140	160	136	136	219	219	302	302
gautieri	FG3705	74	F.gau		Nocito1	193	193	130	140	199	213	172	172	109	113	275	285	140	160	116	116	0	0	306	306
gautieri	FG3706	74	F.gau		Nocito1	223	223	140	140	199	213	176	176	109	109	285	285	140	140	118	126	219	219	284	302
gautieri	FG3707	74	F.gau		Nocito1	205	205	130	130	183	183	162	162	101	101	269	269	128	140	118	124	207	225	300	300
gautieri	FG3708	74	F.gau		Nocito1	185	195	130	160	213	213	172	176	109	109	285	285	140	140	116	116	0	0	282	282
gautieri	FG3709	74	F.gau		Nocito1	195	223	130	140	199	209	170	170	113	113	275	279	136	140	116	116	0	0	308	308
gautieri	FG3710	74	F.gau		Nocito1	195	223	130	140	199	213	174	174	109	109	285	285	140	140	118	134	0	0	304	304
gautieri	FG3711	74	F.gau		Nocito1	185	195	160	160	199	213	170	176	109	109	273	273	140	140	116	116	0	0	282	282
gautieri	FG3712	74	F.gau		Nocito1	195	219	130	160	199	199	178	178	109	109	289	289	140	140	116	116	0	0	302	302
gautieri	FG3713	74	F.gau		Nocito1	195	205	136	160	199	199	178	178	109	109	289	289	140	140	116	134	0	0	302	302
eskia	FE1201	75	F.esk	Pyrenees	Boi0	223	223	144	144	209	209	172	178	103	103	271	285	180	180	134	134	217	217	304	304
eskia	FE1202	75	F.esk	Pyrenees	Boi0	223	223	156	156	209	217	174	178	103	103	267	271	160	186	116	142	215	231	296	296
eskia	FE1203	75	F.esk	Pyrenees	Boi0	223	223	142	142	213	217	174	178	103	103	279	285	186	190	116	130	221	221	294	294
eskia	FE1204	75	F.esk	Pyrenees	Boi0	223	223	152	152	211	217	174	178	103	103	267	271	180	180	134	134	215	231	304	304
eskia	FE1211	75	F.esk	Pyrenees	Boi0	223	223	144	144	213	217	178	178	103	103	271	283	180	186	134	134	217	231	306	324
eskia	FE1212	75	F.esk	Pyrenees	Boi0	223	223	152	152	209	213	172	178	103	103	275	291	160	186	134	134	217	231	306	318
eskia	FE1213	75	F.esk	Pyrenees	Boi0	223	223	140	140	209	213	178	178	103	103	289	295	190	190	134	134	217	231	306	316
eskia	FE1214	75	F.esk	Pyrenees	Boi0	223	223	134	140	209	221	172	178	103	115	277	311	160	190	134	134	215	221	304	316
eskia	FE1215	75	F.esk	Pyrenees	Boi0	223	223	126	126	209	221	172	178	103	103	275	291	180	180	116	134	217	217	304	316
eskia	FE1226	75	F.esk	Pyrenees	Boi0	223	223	154	154	209	221	174	176	103	103	285	297	160	186	116	134	215	231	304	304
eskia	FE1227	75	F.esk	Pyrenees	Boi0	223	223	146	146	209	209	176	182	103	103	281	289	160	186	134	142	217	231	296	296
eskia	FE1228	75	F.esk	Pyrenees	Boi0	223	223	144	144	209	215	172	172	107	107	289	289	180	186	134	142	215	219	296	296
eskia	FE1229	75	F.esk	Pyrenees	Boi0	223	223	142	142	209	209	172	174	103	103	289	289	186	190	142	142	221	231	310	310
eskia	FE1230	75	F.esk	Pyrenees	Boi0	223	223	154	154	207	217	172	172	103	103	265	265	186	190	134	142	211	231	296	296
gautieri	FG1201	76	F.gau		Boi1	215	223	126	140	181	199	160	174	125	135	275	275	128	140	126	126	0	0	274	294
gautieri	FG1211	76	F.gau		Boi1	209	211	124	124	199	199	176	178	101	101	271	277	140	140	118	130	0	0	300	300
gautieri	FG1212	76	F.gau		Boi1	207	223	132	132	185	201	174	178	99	105	271	277	186	186	116	130	0	0	294	294
gautieri	FG1213	76	F.gau		Boi1	223	223	130	140	199	213	170	180	111	111	265	281	136	186	116	126	221	223	292	292
gautieri	FG1214	76	F.gau		Boi1	223	223	88	132	199	201	174	176	107	109	277	277	136	138	130	134	241	241	294	294
gautieri	FG1215	76	F.gau		Boi1	223	223	130	140	199	203	172	172	109	111	267	295	136	136	134	138	231	231	270	292
gautieri	FG1226	76	F.gau		Boi1	219	219	140	148	215	215	178	178	107	111	275	275	140	140	116	134	215	217	286	292
gautieri	FG1227	76	F.gau		Boi1	181	201	128	128	197	211	178	178	107	121	301	301	140	140	108	118	241	241	292	292
gautieri	FG1228	76	F.gau		Boi1	181	223	138	138	197	197	172	178	121	121	277	303	140	140	116	118	241	241	294	294
gautieri	FG1229	76	F.gau		Boi1	181	223	138	138	197	197	172	178	121	121	301	305	140	140	116	118	241	241	292	292
gautieri	FG1230	76	F.gau		Boi1	223	223	140	142	197	197	178	180	113	113	277	277	140	140	134	134	0	0	292	292
eskia	FE1571	77	F.esk + F.gau	Pyrenees	Boi2	223	223	140	140	195	219	170	170	103	103	287	287	180	186	126	134	219	231	310	310
eskia	FE1572	77	F.esk + F.gau	Pyrenees	Boi2	223	223	142	152	213	213	170	176	103	103	265	285	186	186	116	134	215	231	304	304
eskia	FE1573	77	F.esk + F.gau	Pyrenees	Boi2	223	223	142	142	203	213	170	176	103	103	275	275	160	186	134	134	219	219	294	294
eskia	FE1574	77	F.esk + F.gau	Pyrenees	Boi2	223	223	140	140	199	209	172	174	103	103	283	295	160	186	134	142	215	231	290	316
eskia	FE1575	77	F.esk + F.gau	Pyrenees	Boi2	223	223	138	142	209	213	172	180	103	103	289	299	186	190	116	134	213	219	284	310
eskia	FE1586	77	F.esk + F.gau	Pyrenees	Boi2	223	223	126	126	201	207	168	176	103	103	265	265	172	186	124	134	221	231	282	308
eskia	FE1587	77	F.esk + F.gau	Pyrenees	Boi2	223	223	140	140	207	213	170	176	103	103	291	299	182	182	134	134	217	231	304	308
eskia	FE1588	77	F.esk + F.gau	Pyrenees	Boi2	223	223	150	152	207	219	176	182	103	103	279	293	150	182	134	134	219	233	280	304
eskia	FE1589	77	F.esk + F.gau	Pyrenees	Boi2	223	223	142	142	207	209	172	176	103	103	289	289	186	186	134	134	221	233	308	308
eskia	FE1590	77	F.esk + F.gau	Pyrenees	Boi2	223	223	138	138	207	209	172	176	103	103	289	289	180	186	134	134	217	229	280	304
eskia	FE1596	77	F.esk + F.gau	Pyrenees	Boi2	223	223	0	0	209	213	176	176	103	103	0	0	184	192	124	134	219	219	304	304
eskia	FE1597	77	F.esk + F.gau	Pyrenees	Boi2	207	223	140	140	195	209	170	176	103	103	265	285	186	186	134	136	219	233	300	300
eskia	FE1598	77	F.esk + F.gau	Pyrenees	Boi2	223	223	136	142	203	203	176	176	103	103	279	285	172	186	134	138	209	221	304	310
eskia	FE1599	77	F.esk + F.gau	Pyrenees	Boi2	223	223	144	144	209	221	170	176	103	103	291	295	186	186	126	134	213	229	304	304
eskia	FE1600	77	F.esk + F.gau	Pyrenees	Boi2	207	223	150	150	209	209	176	176	103	103	291	295	176	186	124	134	213	231	310	310
gautieri	FG1501	77	F.esk + F.gau		Boi2	223	223	138	140	207	211	170	182	103	103	267	291	186	186	134	138	217	217	296	296
gautieri	FG1502	77	F.esk + F.gau		Boi2	221	221	140	140	207	215	176	176	103	103	293	299	190	190	138	142	209	217	296	296
gautieri	FG1503	77	F.esk + F.gau		Boi2	223	223	146	146	211	219	170	176	103	103	271	291	178	192	134	138	213	231	296	318
gautieri	FG1504	77	F.esk + F.gau		Boi2	223	223	136	136	195	215	170	176	101	103	279	289	180	186	130	134	219	221	304	304
gautieri	FG1505	77	F.esk + F.gau		Boi2	221	221	138	144	211	215	172	178	103	103	289	289	174	186	136	142	219	223	280	302
eskia	FE1531	78	F.esk	Pyrenees	Boi3	223	223	144	154	209	219	174	184	103	103	297	297	160	186	134	142	231	231	296	296
eskia	FE1532	78	F.esk	Pyrenees	Boi3	223	223	126	132	209	209	174	174	103	103	285	291	186	186	136	142	209	231	296	316
eskia	FE1533	78	F.esk	Pyrenees	Boi3	223	223	126	128	201	217	172	174	103	103	265	291	186	186	134	134	221	221	296	296
eskia	FE1534	78	F.esk	Pyrenees	Boi3	207	223	126	130	209	209	176	178	115	123	265	265	184	184	134	134	213	221	304	304
eskia	FE1535	78	F.esk	Pyrenees	Boi3	223	223	142	142	209	213	178	180	103	103	265	275	182	186	134	142	221	231	308	308
eskia	FE1541	78	F.esk	Pyrenees	Boi3	223	223	134	140	209	209	172	180	103	103	265	291	186	186	134	142	217	217	304	304
eskia	FE1542	78	F.esk	Pyrenees	Boi3	223	223	134	140	209	217	180	184	103	103	265	277	186	186	134	134	215	231	308	308
eskia	FE1543	78	F.esk	Pyrenees	Boi3	207	223	116	126	209	209	178	178	103	103	291	291	186	186	134	134	213	219	296	296
eskia	FE1544	78	F.esk	Pyrenees	Boi3	223	223	144	144	217	217	170	178	103	103	285	285	186	186	134	138	217	217	322	322
eskia	FE1545	78	F.esk	Pyrenees	Boi3	223	223	126	132	209	209	172	178	103	103	271	271	160	190	134	138	219	231	296	296
eskia	FE1551	78	F.esk	Pyrenees	Boi3	223	223	124	132	209	213	176	176	103	103	289	289	160	160	134	134	207	215	284	284
eskia	FE1552	78	F.esk	Pyrenees	Boi3	221	221	132	132	209	217	170	176	103	103	285	291	160	192	134	134	219	219	296	296
eskia	FE1553	78	F.esk	Pyrenees	Boi3	223	223	130	142	215	221	176	176	103	103	289	289	160	190	134	136	211	217	298	298
eskia	FE1554	78	F.esk	Pyrenees	Boi3	205	221	130	140	197	221	160	172	103	103	281	291	160	160	134	138	217	217	296	296
eskia	FE1555	78	F.esk	Pyrenees	Boi3	223	223	156	156	197	213	170	176	99	103	0	0	184	192	116	138	217	231	296	304
eskia	FE1561	78	F.esk	Pyrenees	Boi3	223	223	142	142	207	207	176	186	103	103	267	267	172	186	124	134	217	221	284	300
eskia	FE1562	78	F.esk	Pyrenees	Boi3	223	223	142	144	209	213	170	176	103	103	289	291	182	192	124	134	215	219	274	296
eskia	FE1563	78	F.esk	Pyrenees	Boi3	223	223	142	144	209	213	168	178	103	103	289	291	172	186	134	134	217	219	308	308
eskia	FE1564	78	F.esk	Pyrenees	Boi3	221	221	142	142	209	209	176	176	103	103	265	265	172	186	126	136	217	219	296	296
eskia	FE1565	78	F.esk	Pyrenees	Boi3	223	223	142	142	209	213	176	176	103	103	265	265	180	190	126	136	209	231	296	296
eskia	FE1236	79	F.esk	Pyrenees	Boi4	223	223	140	140	209	221	176	178	103	103	289	289	186	190	134	134	213	235	306	314
eskia	FE1237	79	F.esk	Pyrenees	Boi4	223	223	140	186	209	209	168	176	103	103	285	285	180	186	142	142	219	221	298	304
eskia	FE1238	79	F.esk	Pyrenees	Boi4	223	223	140	186	209	219	172	174	103	103	279	279	186	186	134	142	217	217	304	304
eskia	FE1239	79	F.esk	Pyrenees	Boi4	223	223	136	140	213	217	168	170	103	103	281	291	186	186	136	136	215	231	304	304
eskia	FE1240	79	F.esk	Pyrenees	Boi4	223	223	126	126	209	213	172	176	103	103	291	297	186	190	134	134	215	231	296	296
eskia	FE1506	80	F.esk	Pyrenees	Boi5	223	223	126	126	209	209	178	178	103	103	265	295	190	190	134	134	215	231	296	296
eskia	FE1507	80	F.esk	Pyrenees	Boi5	207	223	150	150	209	213	172	174	103	105	265	297	182	186	134	134	215	231	308	308
eskia	FE1508	80	F.esk	Pyrenees	Boi5	223	223	130	130	209	209	178	178	103	103	265	271	182	182	134	134	215	231	296	296
eskia	FE1509	80	F.esk	Pyrenees	Boi5	223	223	128	132	209	217	180	180	103	103	267	267	160	186	134	142	213	221	300	300
eskia	FE1510	80	F.esk	Pyrenees	Boi5	205	223	142	142	213	213	172	178	103	103	271	311	160	190	134	142	217	231	310	310
eskia	FE1516	80	F.esk	Pyrenees	Boi5	205	223	148	148	207	217	172	178	103	103	291	295	190	194	136	142	219	231	296	296
eskia	FE1517	80	F.esk	Pyrenees	Boi5	205	223	144	144	207	217	170	176	103	103	285	287	160	186	134	144	215	231	318	318
eskia	FE1518	80	F.esk	Pyrenees	Boi5	223	223	160	160	211	211	172	176	103	103	307	307	180	190	134	134	219	233	296	296
eskia	FE1519	80	F.esk	Pyrenees	Boi5	223	223	152	152	211	217	178	178	103	103	293	307	190	190	134	134	221	227	296	296
eskia	FE1520	80	F.esk	Pyrenees	Boi5	223	223	144	144	209	209	168	176	103	103	297	297	182	182	134	142	219	231	318	318
eskia	FE1256	81	F.esk	Pyrenees	Boi6	207	223	142	142	213	219	176	176	103	103	279	279	186	186	134	134	215	231	296	296
eskia	FE1257	81	F.esk	Pyrenees	Boi6	207	223	148	148	211	215	176	180	103	103	265	265	160	160	134	144	231	235	302	302
eskia	FE1258	81	F.esk	Pyrenees	Boi6	223	223	0	0	211	211	170	176	103	103	265	285	186	192	134	134	217	231	304	304
eskia	FE1259	81	F.esk	Pyrenees	Boi6	223	223	138	142	213	213	168	176	103	103	283	299	186	186	134	134	217	227	296	296
eskia	FE1271	81	F.esk	Pyrenees	Boi6	223	223	142	142	209	209	170	170	103	103	283	283	160	190	134	134	217	217	296	296
eskia	FE1272	81	F.esk	Pyrenees	Boi6	223	223	142	156	199	211	170	176	103	103	271	289	160	192	122	134	217	227	296	316
eskia	FE1273	81	F.esk	Pyrenees	Boi6	223	223	140	142	217	217	170	176	103	103	285	291	192	192	134	134	217	223	296	296
eskia	FE1274	81	F.esk	Pyrenees	Boi6	223	223	142	142	217	217	170	176	101	101	283	291	186	186	138	142	231	231	296	314
eskia	FE1275	81	F.esk	Pyrenees	Boi6	223	223	140	140	209	209	170	178	103	103	289	289	180	180	134	134	231	231	296	296
picoeuropeana	FP1211	82	F.pic		Boi6	185	185	130	140	197	197	170	170	101	101	283	283	140	140	126	134	215	215	294	294
picoeuropeana	FP1212	82	F.pic		Boi6	199	199	130	140	207	207	176	176	107	107	271	271	160	160	116	126	215	215	296	296
picoeuropeana	FP1214	82	F.pic		Boi6	223	223	128	150	197	215	170	176	109	109	273	273	140	186	122	134	211	211	296	296
picoeuropeana	FP1215	82	F.pic		Boi6	219	223	142	142	197	207	170	172	101	121	273	283	140	186	122	134	217	227	300	314
eskia	FE1626	83	F.esk + F.gau	Pyrenees	Espot1	205	223	126	126	199	199	170	176	103	103	267	267	192	192	126	136	217	217	314	318
eskia	FE1627	83	F.esk + F.gau	Pyrenees	Espot1	207	223	126	126	213	219	168	180	103	103	289	311	160	160	134	136	215	215	314	314
eskia	FE1628	83	F.esk + F.gau	Pyrenees	Espot1	207	223	126	126	209	219	170	172	103	103	279	291	190	226	132	134	219	219	318	318
eskia	FE1629	83	F.esk + F.gau	Pyrenees	Espot1	205	223	140	148	205	213	176	178	103	103	277	277	160	186	134	142	219	219	304	318
eskia	FE1630	83	F.esk + F.gau	Pyrenees	Espot1	223	223	126	126	209	209	170	180	103	103	277	277	180	186	122	134	217	217	296	296
gautieri	FG2010	83	F.esk + F.gau		Espot1	223	223	130	142	211	217	170	176	103	103	265	283	190	194	134	134	219	219	284	306
gautieri	FG2011	83	F.esk + F.gau		Espot1	223	223	130	140	209	217	172	172	103	103	271	275	190	190	134	140	231	231	310	310
gautieri	FG2012	83	F.esk + F.gau		Espot1	223	223	130	140	209	217	172	172	103	103	271	275	176	190	134	140	231	231	286	312
gautieri	FG2013	83	F.esk + F.gau		Espot1	223	223	140	140	209	209	170	178	103	117	271	271	180	180	116	142	221	221	296	296
gautieri	FG2014	83	F.esk + F.gau		Espot1	223	223	152	152	195	207	170	170	103	103	279	291	160	190	142	142	215	231	296	296
gautieri	FG2015	83	F.esk + F.gau		Espot1	207	223	130	142	215	215	170	170	113	113	273	273	140	192	116	142	227	227	296	296
gautieri	FG2016	83	F.esk + F.gau		Espot1	201	201	116	116	213	217	170	174	129	129	273	273	140	140	116	116	0	0	286	286
gautieri	FG2017	83	F.esk + F.gau		Espot1	201	223	116	130	217	221	168	172	113	129	271	271	176	196	114	126	217	217	304	304
gautieri	FG2018	83	F.esk + F.gau		Espot1	201	223	116	120	217	221	172	172	133	133	269	269	140	140	116	126	227	227	286	286
gautieri	FG2005	84	F.gau		Espot2	219	223	116	132	209	209	162	170	103	109	273	273	128	140	118	134	219	229	316	316
gautieri	FG2006	84	F.gau		Espot2	219	223	126	140	213	213	178	178	103	103	279	291	128	140	140	140	219	229	286	286
gautieri	FG2007	84	F.gau		Espot2	185	189	130	130	199	213	170	170	101	109	271	271	128	140	134	134	219	229	296	296
gautieri	FG2008	84	F.gau		Espot2	223	223	140	152	199	203	168	168	125	125	271	271	128	140	116	132	219	219	284	284
gautieri	FG2009	84	F.gau		Espot2	201	223	140	140	199	199	172	172	113	113	273	277	140	140	116	136	219	219	312	312
gautieri	FG2025	85	F.gau		Saburo1	183	183	126	136	199	209	174	178	109	121	273	273	140	140	134	134	215	215	284	294
gautieri	FG2026	85	F.gau		Saburo1	183	183	130	140	209	225	174	178	109	109	273	273	136	226	116	134	0	0	284	284
gautieri	FG2027	85	F.gau		Saburo1	191	223	128	128	199	199	170	178	121	125	273	273	140	226	134	134	0	0	294	294
gautieri	FG2028	85	F.gau		Saburo1	189	189	130	142	209	219	170	174	121	121	265	273	140	140	116	134	231	231	284	284
gautieri	FG2029	85	F.gau		Saburo1	183	201	140	140	199	209	174	180	111	115	287	309	140	226	116	134	227	227	284	306
gautieri	FG2000	86	F.gau		Saburo2	201	201	114	114	197	209	174	174	109	109	273	289	134	134	138	138	217	219	296	296
gautieri	FG2001	86	F.gau		Saburo2	199	201	114	114	197	197	182	182	125	125	269	285	140	140	116	116	215	215	284	284
gautieri	FG2002	86	F.gau		Saburo2	223	223	128	138	197	197	168	168	109	109	271	285	186	186	134	134	0	0	294	294
gautieri	FG2003	86	F.gau		Saburo2	185	219	116	148	197	209	168	168	109	109	271	271	140	140	126	134	231	231	284	296
gautieri	FG2004	86	F.gau		Saburo2	219	223	114	138	197	209	180	180	109	113	273	277	128	140	126	134	219	219	284	284
