# Supplementary material for: Past climate changes facilitated homoploid speciation in three mountain spiny fescues (Festuca, Poaceae)
Source: Sci Rep. 2016 Nov 3;6:36283. doi: 10.1038/srep36283 (PMC5093761; doi:10.1038/srep36283)
Supplement: Supplementary Table S5 [file srep36283-s6.xls]

## Sheet: Hoja1
Past climate changes facilitated homoploid speciation in three mountain spiny fescues (Festuca, Poaceae)
Marques I, Draper D, López-Herranz ML, Garnatje T, Segarra-Moragues JG, Catalán P.
Table S5. Genbank accession numbers of the individuals analyzed in this study for the plastid trnLF and trnTL regions. FE: Festuca eskia; FG: F. gautieri; FP: F. picoeuropeana. Populations codes correspond to those indicated in Table S1.
Species	pop_id	Population	Area	Individual	trnLF	trnTL
Festuca eskia	1	Leitariegos1	WCantabrian	FE0356	KP699172	KP699393
Festuca eskia	1	Leitariegos1	WCantabrian	FE0367	KP699173	KP699394
Festuca eskia	1	Leitariegos1	WCantabrian	FE0377	KP699174	KP699395
Festuca eskia	2	Somiedo1	WCantabrian	FE0386	KP699175	KP699396
Festuca eskia	2	Somiedo1	WCantabrian	FE0394	KP699176	KP699397
Festuca eskia	2	Somiedo1	WCantabrian	FE0405	KP699177	KP699398
Festuca eskia	3	Pandetrave1	Cantabrian	FE0232	KP699162	KP699383
Festuca eskia	3	Pandetrave1	Cantabrian	FE0236	KP699163	KP699384
Festuca eskia	3	Pandetrave1	Cantabrian	FE0253	KP699164	KP699385
Festuca eskia	4	Valdeón1	Cantabrian	FE0261	KP699165	KP699386
Festuca eskia	4	Valdeón1	Cantabrian	FE0277	KP699166	KP699387
Festuca eskia	4	Valdeón1	Cantabrian	FE0283	KP699167	KP699388
Festuca eskia	15	Colladinas1	Cantabrian	FE0321	KP699168	KP699389
Festuca eskia	15	Colladinas1	Cantabrian	FE0327	KP699169	KP699390
Festuca eskia	15	Colladinas1	Cantabrian	FE0339	KP699170	KP699391
Festuca eskia	15	Colladinas1	Cantabrian	FE0342	KP699171	KP699392
Festuca eskia	42	Custodia3	Pyrenees	FE0001	KP699133	KP699354
Festuca eskia	42	Custodia3	Pyrenees	FE0005	KP699134	KP699355
Festuca eskia	42	Custodia3	Pyrenees	FE0010	KP699135	KP699356
Festuca eskia	45	ACuta2	Pyrenees	FE0030	KP699139	KP699360
Festuca eskia	46	ACuta3	Pyrenees	FE0018	KP699136	KP699357
Festuca eskia	46	ACuta3	Pyrenees	FE0024	KP699137	KP699358
Festuca eskia	47	ACuta4	Pyrenees	FE0049	KP699143	KP699364
Festuca eskia	47	ACuta4	Pyrenees	FE0050	KP699144	KP699365
Festuca eskia	48	ACuta5	Pyrenees	FE0025	KP699138	KP699359
Festuca eskia	48	ACuta5	Pyrenees	FE0037	KP699140	KP699361
Festuca eskia	48	ACuta5	Pyrenees	FE0041	KP699141	KP699362
Festuca eskia	48	ACuta5	Pyrenees	FE0044	KP699142	KP699363
Festuca eskia	50	Goriz1	Pyrenees	FE0138	KP699155	KP699376
Festuca eskia	52	Goriz3	Pyrenees	FE0100	KP699149	KP699370
Festuca eskia	52	Goriz3	Pyrenees	FE0103	KP699150	KP699371
Festuca eskia	53	Goriz4	Pyrenees	FE0131	KP699154	KP699375
Festuca eskia	57	Goriz8	Pyrenees	FE0092	KP699148	KP699369
Festuca eskia	65	Sesa4	Pyrenees	FE0070	KP699145	KP699366
Festuca eskia	66	Sesa5	Pyrenees	FE0073	KP699146	KP699367
Festuca eskia	66	Sesa5	Pyrenees	FE0076	KP699147	KP699368
Festuca eskia	68	Pineta1	Pyrenees	FE0109	KP699151	KP699372
Festuca eskia	68	Pineta1	Pyrenees	FE0113	KP699152	KP699373
Festuca eskia	68	Pineta1	Pyrenees	FE0119	KP699153	KP699374
Festuca eskia	69	Pineta2	Pyrenees	FE0173	KP699159	KP699380
Festuca eskia	70	Pineta3	Pyrenees	FE0177	KP699160	KP699381
Festuca eskia	70	Pineta3	Pyrenees	FE0179	KP699161	KP699382
Festuca eskia	72	Sesa2	Pyrenees	FE0153	KP699156	KP699377
Festuca eskia	73	Sesa3	Pyrenees	FE0157	KP699157	KP699378
Festuca eskia	73	Sesa3	Pyrenees	FE0160	KP699158	KP699379
Festuca eskia	76	Boi1	Pyrenees	FE1201	KP699178	KP699399
Festuca eskia	76	Boi1	Pyrenees	FE1203	KP699179	KP699400
Festuca eskia	76	Boi1	Pyrenees	FE1204	KP699180	KP699401
Festuca eskia	76	Boi1	Pyrenees	FE1226	KP699181	KP699402
Festuca eskia	76	Boi1	Pyrenees	FE1228	KP699182	KP699403
Festuca eskia	76	Boi1	Pyrenees	FE1230	KP699183	KP699404
Festuca eskia	77	Boi2	Pyrenees	FE1574	KP699192	KP699413
Festuca eskia	77	Boi2	Pyrenees	FE1575	KP699193	KP699414
Festuca eskia	77	Boi2	Pyrenees	FE1596	KP699194	KP699415
Festuca eskia	78	Boi3	Pyrenees	FE1554	KP699189	KP699410
Festuca eskia	78	Boi3	Pyrenees	FE1555	KP699190	KP699411
Festuca eskia	78	Boi2	Pyrenees	FE1571	KP699191	KP699412
Festuca eskia	81	Boi6	Pyrenees	FE1256	KP699184	KP699405
Festuca eskia	81	Boi6	Pyrenees	FE1258	KP699185	KP699406
Festuca eskia	81	Boi6	Pyrenees	FE1259	KP699186	KP699407
Festuca eskia	81	Boi6	Pyrenees	FE1271	KP699187	KP699408
Festuca eskia	83	Espot1	Pyrenees	FE1626	KP699195	KP699416
Festuca eskia	83	Espot1	Pyrenees	FE1628	KP699196	KP699417
Festuca eskia	83	Espot1	Pyrenees	FE1630	KP699197	KP699418
Festuca eskia	85	Boi5	Pyrenees	FE1506	KP699188	KP699409
Festuca gautieri	30	Escalera1	Cantabrian	FG0401	KP699242	KP699463
Festuca gautieri	30	Escalera1	Cantabrian	FG0403	KP699243	KP699464
Festuca gautieri	30	Escalera1	Cantabrian	FG0422	KP699244	KP699465
Festuca gautieri	38	Sagra1	Betic	FG3001	KP699259	KP699496
Festuca gautieri	38	Sagra1	Betic	FG3005	KP699260	KP699497
Festuca gautieri	38	Sagra1	Betic	FG3012	KP699261	KP699498
Festuca gautieri	38	Sagra1	Betic	FG3016	KP699262	KP699499
Festuca gautieri	38	Sagra1	Betic	FG3024	KP699263	KP699500
Festuca gautieri	38	Sagra1	Betic	FG3029	KP699264	KP699501
Festuca gautieri	40	Custodia1	Pyrenees	FG0001	KP699198	KP699419
Festuca gautieri	41	Custodia2	Pyrenees	FG0020	KP699200	KP699421
Festuca gautieri	42	Custodia3	Pyrenees	FG0027	KP699201	KP699422
Festuca gautieri	43	Custodia4	Pyrenees	FG0293	KP699229	KP699450
Festuca gautieri	44	Cutas1	Pyrenees	FG0030	KP699202	KP699423
Festuca gautieri	44	Cutas1	Pyrenees	FG0031	KP699203	KP699424
Festuca gautieri	46	Cutas3	Pyrenees	FG0034	KP699204	KP699425
Festuca gautieri	46	Cutas3	Pyrenees	FG0035	KP699205	KP699426
Festuca gautieri	46	Cutas3	Pyrenees	FG0038	KP699206	KP699427
Festuca gautieri	46	Cutas3	Pyrenees	FG0039	KP699207	KP699428
Festuca gautieri	48	Cutas5	Pyrenees	FG0077	KP699208	KP699429
Festuca gautieri	48	Cutas5	Pyrenees	FG0091	KP699209	KP699430
Festuca gautieri	48	Cutas5	Pyrenees	FG0121	KP699210	KP699431
Festuca gautieri	50	Goriz1	Pyrenees	FG0309	KP699230	KP699451
Festuca gautieri	50	Goriz1	Pyrenees	FG0312	KP699231	KP699452
Festuca gautieri	51	Goriz2	Pyrenees	FG0010	KP699199	KP699420
Festuca gautieri	51	Goriz2	Pyrenees	FG0233	KP699222	KP699443
Festuca gautieri	52	Goriz3	Pyrenees	FG0242	KP699223	KP699444
Festuca gautieri	53	Goriz3	Pyrenees	FG0244	KP699224	KP699445
Festuca gautieri	55	Goriz6	Pyrenees	FG0277	KP699228	KP699449
Festuca gautieri	56	Goriz7	Pyrenees	FG0137	KP699214	KP699435
Festuca gautieri	56	Goriz7	Pyrenees	FG0139	KP699215	KP699436
Festuca gautieri	56	Goriz7	Pyrenees	FG0142	KP699216	KP699437
Festuca gautieri	56	Goriz7	Pyrenees	FG0145	KP699217	KP699438
Festuca gautieri	56	Goriz7	Pyrenees	FG0150	KP699218	KP699439
Festuca gautieri	57	Goriz8	Pyrenees	FG0133	KP699213	KP699434
Festuca gautieri	57	Goriz8	Pyrenees	FG0153	KP699219	KP699440
Festuca gautieri	58	LaEstiva1	Pyrenees	FG0190	KP699220	KP699441
Festuca gautieri	61	Mondicieto1	Pyrenees	FG0210	KP699221	KP699442
Festuca gautieri	65	Sesa4	Pyrenees	FG0125	KP699211	KP699432
Festuca gautieri	66	Sesa5	Pyrenees	FG0128	KP699212	KP699433
Festuca gautieri	68	Pineta1	Pyrenees	FG0258	KP699225	KP699446
Festuca gautieri	68	Pineta1	Pyrenees	FG0262	KP699226	KP699447
Festuca gautieri	68	Pineta1	Pyrenees	FG0265	KP699227	KP699448
Festuca gautieri	69	Pineta2	Pyrenees	FG0362	KP699237	KP699458
Festuca gautieri	70	Pineta3	Pyrenees	FG0370	KP699238	KP699459
Festuca gautieri	70	Pineta3	Pyrenees	FG0372	KP699239	KP699460
Festuca gautieri	70	Pineta3	Pyrenees	FG0377	KP699240	KP699461
Festuca gautieri	70	Pineta3	Pyrenees	FG0378	KP699241	KP699462
Festuca gautieri	71	Sesa1	Pyrenees	FG0325	KP699232	KP699453
Festuca gautieri	72	Sesa2	Pyrenees	FG0339	KP699233	KP699454
Festuca gautieri	72	Sesa2	Pyrenees	FG0341	KP699234	KP699455
Festuca gautieri	73	Sesa3	Pyrenees	FG0354	KP699235	KP699456
Festuca gautieri	73	Sesa3	Pyrenees	FG0355	KP699236	KP699457
Festuca gautieri	74	Nocito1	Prepyrenees	FG3701	KP699265	KP699502
Festuca gautieri	74	Nocito1	Prepyrenees	FG3706	KP699266	KP699503
Festuca gautieri	74	Nocito1	Prepyrenees	FG3715	KP699267	KP699504
Festuca gautieri	76	Boi1	Pyrenees	FG1201	KP699245	KP699466
Festuca gautieri	76	Boi1	Pyrenees	FG1211	KP699246	KP699467
Festuca gautieri	76	Boi1	Pyrenees	FG1212	KP699247	KP699468
Festuca gautieri	76	Boi1	Pyrenees	FG1215	KP699248	KP699469
Festuca gautieri	76	Boi1	Pyrenees	FG1230	KP699249	KP699470
Festuca gautieri	78	Boi2	Pyrenees	FG1501	KP699250	KP699472
Festuca gautieri	83	Espot1	Pyrenees	FG2013	KP699253	KP699474
Festuca gautieri	83	Espot1	Pyrenees	FG2014	KP699254	KP699475
Festuca gautieri	83	Espot1	Pyrenees	FG2015	KP699255	KP699476
Festuca gautieri	83	Espot1	Pyrenees	FG2019	KP699256	KP699493
Festuca gautieri	84	Maurici1	Pyrenees	FG2008	KP699252	KP699473
Festuca gautieri	85	Saburo1	Pyrenees	FG2025	KP699257	KP699494
Festuca gautieri	85	Saburo1	Pyrenees	FG2028	KP699258	KP699495
Festuca gautieri	86	Saburo2	Pyrenees	FG2001	KP699251	KP699471
Festuca picoeuropeana	5	Burro1	Cantabrian	FP0791	KP699342	KP699563
Festuca picoeuropeana	5	Burro1	Cantabrian	FP0793	KP699343	KP699564
Festuca picoeuropeana	5	Burro1	Cantabrian	FP0795	KP699344	KP699565
Festuca picoeuropeana	7	Cobaltin1	Cantabrian	FP0801	KP699345	KP699566
Festuca picoeuropeana	8	Llastral1	Cantabrian	FP0815	KP699346	KP699567
Festuca picoeuropeana	10	Mazada1	Cantabrian	FP0205	KP699295	KP699516
Festuca picoeuropeana	10	Mazada1	Cantabrian	FP0214	KP699296	KP699517
Festuca picoeuropeana	10	Mazada1	Cantabrian	FP0227	KP699297	KP699518
Festuca picoeuropeana	11	Perro1	Cantabrian	FP0294	KP699304	KP699525
Festuca picoeuropeana	11	Perro1	Cantabrian	FP0306	KP699305	KP699526
Festuca picoeuropeana	11	Perro1	Cantabrian	FP0317	KP699306	KP699527
Festuca picoeuropeana	12	Blanca1	Cantabrian	FP0601	KP699320	KP699541
Festuca picoeuropeana	12	Blanca1	Cantabrian	FP0604	KP699321	KP699542
Festuca picoeuropeana	14	Canalona1	Cantabrian	FP0526	KP699311	KP699532
Festuca picoeuropeana	14	Canalona1	Cantabrian	FP0528	KP699312	KP699533
Festuca picoeuropeana	14	Canalona1	Cantabrian	FP0530	KP699313	KP699534
Festuca picoeuropeana	16	Garmona1	Cantabrian	FP0536	KP699314	KP699535
Festuca picoeuropeana	16	Garmona1	Cantabrian	FP0538	KP699315	KP699536
Festuca picoeuropeana	17	Liordes1	Cantabrian	FP0236	KP699298	KP699519
Festuca picoeuropeana	17	Liordes1	Cantabrian	FP0243	KP699299	KP699520
Festuca picoeuropeana	17	Liordes1	Cantabrian	FP0250	KP699300	KP699521
Festuca picoeuropeana	18	Liordes2	Cantabrian	FP0266	KP699301	KP699522
Festuca picoeuropeana	18	Liordes2	Cantabrian	FP0276	KP699302	KP699523
Festuca picoeuropeana	18	Liordes2	Cantabrian	FP0281	KP699303	KP699524
Festuca picoeuropeana	19	Llambrion1	Cantabrian	FP0611	KP699322	KP699543
Festuca picoeuropeana	20	Mogu1	Cantabrian	FP0556	KP699316	KP699537
Festuca picoeuropeana	20	Mogu1	Cantabrian	FP0559	KP699317	KP699538
Festuca picoeuropeana	22	Naranjo1	Cantabrian	FP0701	KP699331	KP699552
Festuca picoeuropeana	22	Naranjo1	Cantabrian	FP0703	KP699332	KP699553
Festuca picoeuropeana	22	Naranjo1	Cantabrian	FP0705	KP699333	KP699554
Festuca picoeuropeana	23	Oscuro1	Cantabrian	FP0506	KP699307	KP699528
Festuca picoeuropeana	23	Oscuro1	Cantabrian	FP0507	KP699308	KP699529
Festuca picoeuropeana	24	Rojos1	Cantabrian	FP0651	KP699323	KP699544
Festuca picoeuropeana	24	Rojos1	Cantabrian	FP0661	KP699324	KP699545
Festuca picoeuropeana	24	Rojos1	Cantabrian	FP0664	KP699325	KP699546
Festuca picoeuropeana	25	Sedo1	Cantabrian	FP0520	KP699309	KP699530
Festuca picoeuropeana	26	Sengros1	Cantabrian	FP0521	KP699310	KP699531
Festuca picoeuropeana	27	SinTerre1	Cantabrian	FP0681	KP699326	KP699547
Festuca picoeuropeana	27	SinTerre1	Cantabrian	FP0682	KP699327	KP699548
Festuca picoeuropeana	27	SinTerre1	Cantabrian	FP0691	KP699328	KP699549
Festuca picoeuropeana	27	SinTerre1	Cantabrian	FP0693	KP699329	KP699550
Festuca picoeuropeana	27	SinTerre1	Cantabrian	FP0695	KP699330	KP699551
Festuca picoeuropeana	28	Veronica1	Cantabrian	FP0591	KP699318	KP699539
Festuca picoeuropeana	28	Veronica1	Cantabrian	FP0594	KP699319	KP699540
Festuca picoeuropeana	29	Andara1	Cantabrian	FP0711	KP699334	KP699555
Festuca picoeuropeana	29	Andara1	Cantabrian	FP0713	KP699335	KP699556
Festuca picoeuropeana	29	Andara1	Cantabrian	FP0715	KP699336	KP699557
Festuca picoeuropeana	31	Jierru1	Cantabrian	FP0731	KP699338	KP699559
Festuca picoeuropeana	31	Jierru1	Cantabrian	FP0734	KP699339	KP699560
Festuca picoeuropeana	32	Lechugales1	Cantabrian	FP0742	KP699340	KP699561
Festuca picoeuropeana	33	Mojon1	Cantabrian	FP0725	KP699337	KP699558
Festuca picoeuropeana	35	SanCarlos1	Cantabrian	FP0753	KP699341	KP699562
Festuca picoeuropeana	41	Custodia2	Pyrenees	FP0001	KP699268	KP699505
Festuca picoeuropeana	41	Custodia2	Pyrenees	FP0002	KP699269	KP699506
Festuca picoeuropeana	42	Custodia3	Pyrenees	FP1216	KP699349	KP699570
Festuca picoeuropeana	42	Custodia3	Pyrenees	FP1218	KP699350	KP699571
Festuca picoeuropeana	42	Custodia3	Pyrenees	FP1220	KP699351	KP699572
Festuca picoeuropeana	42	Custodia3	Pyrenees	FP1222	KP699352	KP699573
Festuca picoeuropeana	42	Custodia3	Pyrenees	FP1225	KP699353	KP699574
Festuca picoeuropeana	46	Cutas3	Pyrenees	FP0009	KP699270	KP699507
Festuca picoeuropeana	46	Cutas3	Pyrenees	FP0010	KP699271	KP699508
Festuca picoeuropeana	46	Cutas3	Pyrenees	FP0011	KP699272	KP699509
Festuca picoeuropeana	47	Cutas4	Pyrenees	FP0015	KP699273	KP699477
Festuca picoeuropeana	48	Cutas5	Pyrenees	FP0018	KP699274	KP699478
Festuca picoeuropeana	48	Cutas5	Pyrenees	FP0020	KP699275	KP699479
Festuca picoeuropeana	48	Cutas5	Pyrenees	FP0027	KP699276	KP699480
Festuca picoeuropeana	48	Cutas5	Pyrenees	FP0029	KP699277	KP699481
Festuca picoeuropeana	48	Cutas5	Pyrenees	FP0032	KP699278	KP699482
Festuca picoeuropeana	48	Cutas5	Pyrenees	FP0040	KP699279	KP699483
Festuca picoeuropeana	49	Cutas6	Pyrenees	FP0046	KP699280	KP699484
Festuca picoeuropeana	52	Goriz3	Pyrenees	FP0058	KP699282	KP699486
Festuca picoeuropeana	52	Goriz3	Pyrenees	FP0060	KP699283	KP699487
Festuca picoeuropeana	66	Sesa5	Pyrenees	FP0047	KP699281	KP699485
Festuca picoeuropeana	69	Pineta2	Pyrenees	FP0091	KP699290	KP699511
Festuca picoeuropeana	69	Pineta2	Pyrenees	FP0092	KP699291	KP699512
Festuca picoeuropeana	69	Pineta2	Pyrenees	FP0093	KP699292	KP699513
Festuca picoeuropeana	69	Pineta2	Pyrenees	FP0097	KP699293	KP699514
Festuca picoeuropeana	69	Pineta2	Pyrenees	FP0100	KP699294	KP699515
Festuca picoeuropeana	72	Sesa2	Pyrenees	FP0069	KP699284	KP699488
Festuca picoeuropeana	72	Sesa2	Pyrenees	FP0071	KP699285	KP699489
Festuca picoeuropeana	72	Sesa2	Pyrenees	FP0078	KP699286	KP699490
Festuca picoeuropeana	73	Sesa3	Pyrenees	FP0079	KP699287	KP699491
Festuca picoeuropeana	73	Sesa3	Pyrenees	FP0082	KP699288	KP699492
Festuca picoeuropeana	73	Sesa3	Pyrenees	FP0083	KP699289	KP699510
Festuca picoeuropeana	82	Boi7	Pyrenees	FP1211	KP699347	KP699568
Festuca picoeuropeana	82	Boi7	Pyrenees	FP1215	KP699348	KP699569
